# Supplementary material for: DAIRYdb: a manually curated reference database for improved taxonomy annotation of 16S rRNA gene sequences from dairy products
Source: BMC Genomics. 2019 Jul 8;20:560. doi: 10.1186/s12864-019-5914-8 (PMC6615214; doi:10.1186/s12864-019-5914-8)
Supplement: Supplementary file 1 — Species list. The additional file 1 is a text file with all species included in the DAIRYdb in alphabetical order. Can be opened with any text editor or spreadsheet software. (TXT 100 kb) [file 12864_2019_5914_MOESM1_ESM.txt]

Species
Abiotrophia defectiva
Absconditabacteria_[SR1]_Species
Acetanaerobacterium elongatum
Acetanaerobacterium_Species
Acetitomaculum_Species
Acetivibrio cellulolyticus
Acetivibrio_Species
[Acetivibrio] ethanolgignens
Acetoanaerobium noterae
Acetobacter cibinongensis
Acetobacter fabarum
Acetobacter indonesiensis
Acetobacter lovaniensis
Acetobacter malorum
Acetobacter orientalis
Acetobacter pasteurianus
Acetobacter syzygii
Acetobacter tropicalis
Acetobacteraceae_Species
Acetobacterium malicum
Acetobacterium woodii
Acetobacterium_Species
Acetobacteroides hydrogenigenes
Acetonema longum
Acholeplasma axanthum
Acholeplasma brassicae
Acholeplasma hippikon
Acholeplasma laidlawii
Acholeplasma modicum
Acholeplasma morum
Acholeplasma palmae
Acholeplasma parvum
Acholeplasma vituli
Acholeplasma_Species
Achromobacter denitrificans
Achromobacter piechaudii
Achromobacter spanius
Acidaminobacter hydrogenoformans
Acidaminobacter_Species
Acidaminococcus fermentans
Acidaminococcus intestini
Acidicapsa ligni
Acidiferrobacter thiooxydans
Acidimicrobiales_Species
Acidiphilium angustum
Acidiphilium iwatense
Acidiphilium multivorum
Acidiphilium_Species
Acidiphilium_Species_PK40
Acidipila rosea
Acidisoma sibiricum
Acidisoma tundrae
Acidisphaera rubrifaciens
Aciditerrimonas ferrireducens
Aciditerrimonas_Species
Acidithiobacillus ferrooxidans
Acidobacteria_Species
Acidobacteria_Subgroup_25_Species
Acidobacteriaceae_Species
Acidobacteriales_Species
Acidocella aluminiidurans
Acidocella_Species
Acidothermus cellulolyticus
Acidothermus_Species
Acidothermus_Species_Ellin334
Acidovorax delafieldii
Acinetobacter baumannii
Acinetobacter bereziniae
Acinetobacter calcoaceticus
Acinetobacter gandensis
Acinetobacter guillouiae
Acinetobacter haemolyticus
Acinetobacter johnsonii
Acinetobacter junii
Acinetobacter lwoffii
Acinetobacter parvus
Acinetobacter radioresistens
Acinetobacter rudis
Acinetobacter soli
Acinetobacter towneri
Acinetobacter ursingii
Acinetobacter_Species
Actinoallomurus amamiensis
Actinoallomurus liliacearum
Actinoalloteichus hymeniacidonis
Actinobacillus porcinus
Actinobacillus rossii
Actinobacillus seminis
Actinobacillus succinogenes
Actinobacillus ureae
Actinobacillus_Species
Actinobacteria_MB-A2-108_Species
Actinobacteria_Species
Actinobaculum massiliense
Actinobaculum_Species
Actinocatenispora rupis
Actinocorallia aurantiaca
Actinokineospora diospyrosa
Actinomadura alba
Actinomadura apis
Actinomadura echinospora
Actinomadura sputi
Actinomadura umbrina
Actinomyces cardiffensis
Actinomyces dentalis
Actinomyces europaeus
Actinomyces funkei
Actinomyces georgiae
Actinomyces graevenitzii
Actinomyces hordeovulneris
Actinomyces hyovaginalis
Actinomyces israelii
Actinomyces johnsonii
Actinomyces lingnae
Actinomyces marimammalium
Actinomyces massiliensis
Actinomyces nasicola
Actinomyces naturae
Actinomyces neuii
Actinomyces odontolyticus
Actinomyces oricola
Actinomyces oris
Actinomyces radicidentis
Actinomyces suimastitidis
Actinomyces urogenitalis
Actinomyces_Species
Actinomyces_Species_MS2
Actinomycetaceae_Species
Actinomycetales_Species
Actinomycetospora atypica
Actinophytocola sediminis
Actinoplanes auranticolor
Actinoplanes nipponensis
Actinotalea ferrariae
Actinotalea_Species
Actinotignum schaalii
Adhaeribacter aerolatus
Adhaeribacter aerophilus
Adhaeribacter aquaticus
Adhaeribacter terreus
Adhaeribacter_Species_KS35
Adlerbacteria_Species
Advenella incenata
Advenella kashmirensis
Aequorivita antarctica
Aequorivita sublithincola
Aequorivita viscosa
Aeribacillus pallidus
Aeriscardovia aeriphila
Aerococcaceae_Species
Aerococcus christensenii
Aerococcus sanguinicola
Aerococcus suis
Aerococcus urinae
Aerococcus urinaehominis
Aerococcus vaginalis
Aerococcus viridans
Aeromicrobium ginsengisoli
Aeromicrobium halocynthiae
Aeromonas caviae
Aeromonas hydrophila
Aeromonas jandaei
Aeromonas media
Aeromonas popoffii
Aeromonas salmonicida
Aeromonas sharmana
Aeromonas veronii
Aerosphaera taetra
Aestuariibacter aggregatus
Aestuariibacter halophilus
Aestuariimicrobium kwangyangense
Aestuariispira insulae
Afifella pfennigii
Afifella_Species
Afipia birgiae
Afipia felis
Agaricicola taiwanensis
Aggregatibacter actinomycetemcomitans
Aggregatibacter segnis
Agitococcus lubricus
Agrococcus casei
Agromyces cerinus
Agromyces mediolanus
Akkermansia muciniphila
AKYG1722_Species
Albidovulum xiamenense
Albimonas pacifica
Alcaligenaceae_Species
Alcaligenes faecalis
Alcanivorax indicus
Alcanivorax jadensis
Alcanivorax pacificus
Algimonas porphyrae
Algoriphagus aquimarinus
Algoriphagus boritolerans
Algoriphagus chordae
Algoriphagus jejuensis
Algoriphagus zhangzhouensis
Algoriphagus_Species
Alicyclobacillus acidiphilus
Alicyclobacillus acidocaldarius
Alicyclobacillus acidoterrestris
Alicyclobacillus aeris
Alicyclobacillus contaminans
Alicyclobacillus fastidiosus
Alicyclobacillus macrosporangiidus
Alicyclobacillus pomorum
Alicyclobacillus tolerans
Aliicoccus persicus
Aliidiomarina maris
Aliidiomarina shirensis
Aliifodinibius roseus
Aliifodinibius sediminis
Aliivibrio sifiae
Alishewanella fetalis
Alishewanella jeotgali
Alistipes finegoldii
Alistipes indistinctus
Alistipes marseilloanorexicus
Alistipes obesi
Alistipes onderdonkii
Alistipes putredinis
Alistipes shahii
Alistipes timonensis
Alkalibacter saccharofermentans
Alkalibacterium iburiense
Alkalibacterium_Species_G4
Alkalibaculum bacchi
Alkaliflexus imshenetskii
Alkalinema pantanalense
Alkaliphilus crotonatoxidans
Alkaliphilus halophilus
Alkaliphilus oremlandii
Alkaliphilus peptidifermentans
Alkaliphilus transvaalensis
Alkalispirillum mobile
Alkalispirochaeta americana
Alkanibacter difficilis
Alkanindiges illinoisensis
Allisonella histaminiformans
Allobacillus halotolerans
Allobaculum stercoricanis
Allochromatium vinosum
Allofustis seminis
Alloiococcus otitis
Alloiococcus_Species
Alloprevotella rava
Alloprevotella tannerae
Alloscardovia macacae
Alphaproteobacteria_Species
Alpinimonas psychrophila
Altererythrobacter xinjiangensis
Alteromonadales_Species
Alteromonas macleodii
Amaricoccus kaplicensis
Amaricoccus tamworthensis
Amaricoccus veronensis
Aminicella lysinilytica
Aminicenantes_Species
Aminivibrio pyruvatiphilus
Aminobacterium colombiense
Aminobacterium mobile
Aminomonas paucivorans
Ammonifex degensii
Ammoniibacillus agariperforans
Ammoniphilus oxalaticus
Amnibacterium kyonggiense
Amoebophilus asiaticus
Amorphus coralli
Amorphus orientalis
Amphibacillus_Species_DA-4
Amphritea_Species_MA68
Amycolatopsis cihanbeyliensis
Amycolatopsis orientalis
Amycolatopsis pigmentata
Amylibacter marinus
Anabaena cylindrica
Anabaena_Species_315
Anabaenopsis_Species_PCC 9215
Anaeroarcus burkinensis
Anaerobacillus alkalidiazotrophicus
Anaerobacter polyendosporus
Anaerobacterium chartisolvens
Anaerobaculum hydrogeniformans
Anaerobaculum_Species
Anaerobranca gottschalkii
Anaerobranca zavarzinii
Anaerocella delicata
Anaerocella_Species
Anaerococcus hydrogenalis
Anaerococcus lactolyticus
Anaerococcus octavius
Anaerococcus prevotii
Anaerococcus tetradius
Anaerococcus vaginalis
Anaerococcus_Species
Anaerofilum pentosovorans
Anaerofustis stercorihominis
Anaerolinea thermolimosa
Anaerolinea thermophila
Anaerolineaceae_Species
Anaeromyxobacter dehalogenans
Anaeromyxobacter_Species
Anaeromyxobacter_Species_Fw109-5
Anaerophaga thermohalophila
Anaeroplasma abactoclasticum
Anaeroplasma varium
[Anaerorhabdus] furcosa
Anaerorhabdus furcosa
Anaerosalibacter bizertensis
Anaerosinus glycerini
Anaerosphaera aminiphila
Anaerospora hongkongensis
Anaerosporobacter mobilis
Anaerosporobacter populeti
Anaerosporobacter_Species
Anaerostipes butyraticus
Anaerostipes caccae
Anaerostipes hadrus
Anaerostipes_Species
Anaerotruncus colihominis
Anaerotruncus Species
Anaerotruncus_Species
Anaerovibrio lipolyticus
Anaerovibrio_Species_765
Anaerovirgula multivorans
Anaerovorax odorimutans
Anaerovorax_Species_NLAE-zl-C138
Anaplasma phagocytophilum
Ancalomicrobium adetum
Ancylobacter polymorphus
Anderseniella baltica
Anerolineaceae_Species
Aneurinibacillus danicus
Aneurinibacillus terranovensis
Aneurinibacillus thermoaerophilus
Anoxybacillus amylolyticus
Anoxybacillus flavithermus
Antarcticimonas flava
Antarctobacter heliothermus
Aquabacterium biarmipes
Aquabacterium citratiphilum
Aquabacterium parvum
Aquaspirillum putridiconchylium
Aquaspirillum serpens
Aquibacillus halophilus
Aquicella lusitana
Aquicella siphonis
Aquicella_Species
Aquihabitans daechungensis
Aquihabitans_Species
Aquisalimonas asiatica
Aquisalimonas_Species_YIM_95345
Aquisphaera giovannonii
Arachidicoccus rhizosphaerae
Arcanobacterium hippocoleae
Arcanobacterium phocae
Arcanobacterium pluranimalium
Archaea_Species
Arcicella_Species
Arcobacter anaerophilus
Arcobacter bivalviorum
Arcobacter butzleri
Arcobacter cryaerophilus
Arcobacter halophilus
Arcobacter molluscorum
Arcobacter skirrowii
Arcobacter suis
Arcobacter_Species
Arcticibacter svalbardensis
Ardenticatena maritima
Ardenticatena_Species
Arenibacter palladensis
Arenibacter_Species
Arenicellaceae
Arenicellaceae_Species
Arenimonas daechungensis
Arenimonas donghaensis
Arenimonas oryziterrae
Aridibacter famidurans
Armatimonadaceae_Species
Armatimonadales_Species
Armatimonadetes_Species
Armatimonas rosea
Arsenophonus nasoniae
Arthrobacter agilis
Arthrobacter arilaitensis
Arthrobacter castelli
Arthrobacter citreus
Arthrobacter gandavensis
Arthrobacter globiformis
Arthrobacter gyeryongensis
Arthrobacter methylotrophus
Arthrobacter psychrolactophilus
Arthrobacter russicus
Arthrobacter sanguinis
Arthrobacter Species
Arthrobacter tumbae
Arthrobacter_Species
Arthrobacter_Species_I-08
Arthrobacter_Species_R-36371
Arthrobacter_Species_TSBY-27
Arthrospira_Species
Asaccharospora irregularis
Asaia bogorensis
Asinibacterium lactis
Asteroleplasma anaerobium
Asticcacaulis benevestitus
Atopobium deltae
Atopobium fossor
Atopobium parvulum
Atopobium rimae
Atopobium Species
Atopobium vaginae
Atopobium_Species
Atopococcus tabaci
Atopostipes suicloacalis
Atribacteria_Species
Aurantimonadaceae_Species
Aureibacter tunicatorum
Aureimonas altamirensis
Aureimonas ferruginea
Aureimonas phyllosphaerae
Aureimonas rubiginis
Aureimonas_Species
Aureispira maritima
Aureitalea marina
Aureivirga marina
Azoarcus anaerobius
Azoarcus indigens
Azoarcus_Species
Azorhizobium caulinodans
Azorhizobium oxalatiphilum
Azospira oryzae
Azospirillum doebereinerae
Azospirillum fermentarium
Azospirillum formosense
Azospirillum zeae
Azospirillum_Species
Azospirillum_Species_CA6
Azospirillum_Species_NS33
Azovibrio restrictus
Bacillaceae_Species
Bacillales_Species
Bacilli_Species
Bacillus acidicola
Bacillus aerius
Bacillus aerophilus
Bacillus algicola
Bacillus alkalinitrilicus
Bacillus altitudinis
Bacillus alveayuensis
Bacillus amyloliquefaciens
Bacillus aryabhattai
Bacillus atrophaeus
Bacillus azotoformans
Bacillus bataviensis
Bacillus berkeleyi
Bacillus cecembensis
Bacillus cereus
Bacillus chungangensis
Bacillus circulans
Bacillus clausii
Bacillus coagulans
Bacillus deserti
Bacillus drentensis
Bacillus endophyticus
Bacillus farraginis
Bacillus firmus
Bacillus foraminis
Bacillus fordii
Bacillus fortis
Bacillus funiculus
Bacillus galactosidilyticus
Bacillus galliciensis
Bacillus gobiensis
Bacillus halochares
Bacillus halodurans
Bacillus horikoshii
Bacillus horti
Bacillus idriensis
Bacillus iranensis
Bacillus lentus
Bacillus licheniformis
Bacillus litoralis
Bacillus longiquaesitum
Bacillus luciferensis
Bacillus luteolus
Bacillus marisflavi
Bacillus mycoides
Bacillus niabensis
Bacillus niacini
Bacillus oleronius
Bacillus patagoniensis
Bacillus phage
Bacillus pseudofirmus
Bacillus pseudomycoides
Bacillus psychrosaccharolyticus
Bacillus pumilus
Bacillus ruris
Bacillus safensis
Bacillus simplex
Bacillus siralis
Bacillus smithii
Bacillus sonorensis
Bacillus sporothermodurans
Bacillus stratosphericus
Bacillus subtilis
Bacillus tequilensis
Bacillus thermoamylovorans
Bacillus thermocopriae
Bacillus thermolactis
Bacillus thermophilus
Bacillus thuringiensis
Bacillus weihenstephanensis
Bacillus_Species
Bacillus_Species_19495
Bacillus_Species_DX-2
Bacillus_Species_DX-5
Bacillus_Species_M1
Bacillus_Species_Z9
Bacteriovoracaceae_Species
Bacteriovorax stolpii
Bacteroidales BS11 gut group_Species
Bacteroidales S24-7 group_Species
Bacteroidales_Species
Bacteroides acidifaciens
Bacteroides barnesiae
Bacteroides caccae
Bacteroides caecigallinarum
Bacteroides coprocola
Bacteroides coprophilus
Bacteroides coprosuis
Bacteroides dorei
Bacteroides eggerthii
Bacteroides finegoldii
Bacteroides fluxus
Bacteroides fragilis
Bacteroides graminisolvens
Bacteroides helcogenes
Bacteroides intestinalis
Bacteroides luti
Bacteroides massiliensis
Bacteroides paurosaccharolyticus
Bacteroides plebeius
Bacteroides pyogenes
Bacteroides salyersiae
Bacteroides stercoris
Bacteroides thetaiotaomicron
Bacteroides uniformis
Bacteroides xylanisolvens
Bacteroides zoogleoformans
Bacteroides_Species
Bacteroidetes BD2-2_Species
Bacteroidetes vadinHA17_Species
Bacteroidetes VC2.1 Bac22_Species
Bacteroidetes_HK-RBC54_Species
Bacteroidetes_SB-5_Species
Bacteroidetes_Species
Bacteroidetes_VC2.1_Species
Bacteroidia_Species
Balneola alkaliphila
Balneola vulgaris
Balneola_Species
Barnesiella intestinihominis
Barnesiella viscericola
Bartonella acomydis
Bartonella coopersplainsensis
Bauldia consociata
Bauldia litoralis
Bavariicoccus seileri
BCf9-17 termite group_Species
Bdellovibrio bacteriovorus
Bdellovibrio exovorus
Bdellovibrio_Species_JSF2
Bdellovibrio_Species_MPA
Bdellovibrionaceae_OM27_Species
Bdellovibrionales_Species
Beijerinckia doebereinerae
Beijerinckia mobilis
Beijerinckia_Species
Beijerinckiaceae_Species
Belliella baltica
Belliella pelovolcani
Bellilinea caldifistulae
Belnapia soli
Bergeriella denitrificans
Bergeyella zoohelcum
Bergeyella_Species_AF14
Betaproteobacteria_SC-I-84_Species
Betaproteobacteria_Species
Bhargavaea cecembensis
Bibersteinia trehalosi
Bifidobacterium animalis
Bifidobacterium bifidum
Bifidobacterium boum
Bifidobacterium breve
Bifidobacterium choerinum
Bifidobacterium crudilactis
Bifidobacterium indicum
Bifidobacterium longum
Bifidobacterium magnum
Bifidobacterium minimum
Bifidobacterium mongoliense
Bifidobacterium pseudocatenulatum
Bifidobacterium pseudolongum
Bifidobacterium psychraerophilum
Bifidobacterium saguini
Bifidobacterium thermacidophilum
Bifidobacterium thermophilum
Bifidobacterium_Species
Bilophila wadsworthia
Bilophila_Species
Bizionia myxarmorum
Blastocatella fastidiosa
Blastochloris Species
Blastococcus aggregatus
Blastomonas_Species_AMV5
Blastopirellula cremea
Blastopirellula marina
Blautia coccoides
Blautia faecis
Blautia glucerasea
Blautia hansenii
Blautia hydrogenotrophica
Blautia luti
Blautia obeum
Blautia schinkii
Blautia wexlerae
Blautia_Species
Blautia_Species_DJF_VR67
Blautia_Species_YE58
Bordetella bronchiseptica
Borreliella sinica
Borreliella spielmanii
Bosea massiliensis
Bosea_Species
Boseongicola aestuarii
Brachybacterium alimentarium
Brachybacterium conglomeratum
Brachybacterium faecium
Brachybacterium muris
Brachybacterium nesterenkovii
Brachybacterium paraconglomeratum
Brachybacterium phenoliresistens
Brachybacterium rhamnosum
Brachybacterium sacelli
Brachybacterium tyrofermentans
Brachybacterium zhongshanense
Brachybacterium_Species
Brachymonas_Species
Bradymonadales_Species
Bradymonas sediminis
Bradymonas_Species
Bradyrhizobiaceae_Species
Bradyrhizobium denitrificans
Bradyrhizobium elkanii
Bradyrhizobium japonicum
Bradyrhizobium liaoningense
Bradyrhizobium manausense
Brassicibacter mesophilus
BRC1_Species
Brenneria alni
Brevibacillus agri
Brevibacillus aydinogluensis
Brevibacillus borstelensis
Brevibacillus brevis
Brevibacillus formosus
Brevibacillus invocatus
Brevibacillus massiliensis
Brevibacillus parabrevis
Brevibacillus thermoruber
Brevibacteriaceae_Species
Brevibacterium album
Brevibacterium aurantiacum
Brevibacterium avium
Brevibacterium casei
Brevibacterium celere
Brevibacterium epidermidis
Brevibacterium linens
Brevibacterium luteolum
Brevibacterium oceani
Brevibacterium paucivorans
Brevibacterium picturae
Brevibacterium senegalense
Brevibacterium_Species
Brevundimonas bullata
Brevundimonas diminuta
Brevundimonas nasdae
Brevundimonas subvibrioides
Brevundimonas vesicularis
Brochothrix thermosphacta
Brooklawnia cerclae
Brooklawnia_Species
Brumimicrobium mesophilum
Buchnera aphidicola
Bulleidia extructa
Burkholderia _Species_Van41
Burkholderia ferrariae
Burkholderia_Species_TNe-834
Burkholderiales_Species
Buttiauxella agrestis
Buttiauxella noackiae
Butyricicoccus pullicaecorum
Butyricimonas paravirosa
Butyricimonas synergistica
Butyricimonas virosa
Butyrivibrio crossotus
Butyrivibrio fibrisolvens
Butyrivibrio hungatei
Butyrivibrio proteoclasticus
Butyrivibrio_Species
Butyrivibrio_Species_CA28
Byssovorax cruenta
Caenispirillum salinarum
Caldalkalibacillus thermarum
Caldalkalibacillus uzonensis
Caldanaerobacter subterraneus
Caldanaerobius polysaccharolyticus
Calderihabitans maritimus
Caldibacillus debilis
Caldicoprobacter algeriensis
Caldicoprobacter guelmensis
Caldicoprobacter_Species
Caldilinea aerophila
Caldilinea tarbellica
Caldilinea_Species
Caldimonas_Species_WZ7
Calditerricola yamamurae
Caldithrix abyssi
Caldithrix palaeochoryensis
Caldithrix_Species
Caloramator australicus
Caloramator fervidus
Caloramator indicus
Caloramator mitchellensis
Caloramator proteoclasticus
Caloramator quimbayensis
Caloramator viterbiensis
Caloribacterium cisternae
Camelimonas abortus
Camelimonas lactis
Caminibacter profundus
Caminicella sporogenes
Campylobacter corcagiensis
Campylobacter curvus
Campylobacter fetus
Campylobacter gracilis
Campylobacter jejuni
Campylobacter lanienae
Campylobacter showae
Campylobacter sputorum
Campylobacter ureolyticus
Campylobacter_Species
Capnocytophaga canimorsus
Capnocytophaga genosp
Capnocytophaga genospecies
Capnocytophaga granulosa
Capnocytophaga haemolytica
Capnocytophaga leadbetteri
Capnocytophaga ochracea
Capnocytophaga_Species
Carboxydocella manganica
Carboxylicivirga mesophila
Carboxylicivirga taeanensis
Cardiobacterium hominis
Cardiobacterium valvarum
Carnobacteriaceae_Species
Carnobacterium funditum
Carnobacterium inhibens
Carnobacterium maltaromaticum
Carnobacterium mobile
Carnobacterium viridans
Carnobacterium_Species
Castellaniella ginsengisoli
Catabacter hongkongensis
Catalinimonas alkaloidigena
Catellatospora chokoriensis
Catellatospora yuxiensis
Catellicoccus marimammalium
Catelliglobosispora koreensis
Catenibacterium mitsuokai
Catenisphaera adipataccumulans
Catenulispora graminis
Catenulispora yoronensis
Catenulispora_Species
Catenuloplanes japonicus
Catonella morbi
Catonella_Species_098
Catonella_Species_228
Catonella_Species_FL037
Caulobacter daechungensis
Caulobacter fusiformis
Caulobacter vibrioides
Cecembia calidifontis
Cecembia lonarensis
Celeribacter halophilus
Celerinatantimonas diazotrophica
Cellulomonas flavigena
Cellulomonas uda
Cellulomonas xylanilytica
Cellulophaga fucicola
Cellulophaga tyrosinoxydans
Cellulosibacter alkalithermophilus
Cellulosibacter_Species
Cellulosilyticum lentocellum
Cellulosilyticum ruminicola
Cellulosilyticum_Species
Cellulosimicrobium cellulans
Cellulosimicrobium funkei
Cellvibrio fulvus
Cellvibrio gandavensis
Cellvibrio japonicus
Cellvibrionaceae_Species
Cellvibrionales_Species
Cenarchaeum_Species
Cerasibacillus quisquiliarum
Cerasicoccus arenae
Cereibacter changlensis
Cesiribacter andamanensis
Cetia pacifica
Cetobacterium somerae
Chelativorans oligotrophicus
Chelatococcus daeguensis
Chiayiivirga flava
Chitinivibrio alkaliphilus
Chitinophaga eiseniae
Chitinophaga ginsengihumi
Chitinophaga niabensis
Chitinophaga sancti
Chitinophaga terrae
Chitinophaga_Species
Chitinophagaceae_Species
Chlamydiae_Species
Chloracidobacterium thermophilum
Chlorobaculum limnaeum
Chlorobiales_OPB56_Species
Chlorobiales_SJA-28_Species
Chloroflexi_Gitt-GS-136_Species
Chloroflexi_JG30-KF-CM66_Species
Chloroflexi_JG37-AG-4_Species
Chloroflexi_KD4-96_Species
Chloroflexi_P2-11E_Species
Chloroflexi_S085_Species
Chloroflexi_SAR202_clade_Species
Chloroflexi_SL56_marine_group_Species
Chloroflexi_Species
Chloroflexi_TK10_Species
Chloroflexus aggregans
Chlorogloeopsis fritschii
Chondromyces apiculatus
Chondromyces crocatus
Christensenella minuta
Christensenellaceae R-7 group_Species
Chromatiaceae_Species
Chromatiales_Species
Chromobacterium vaccinii
Chromohalobacter salexigens
Chryseobacterium bovis
Chryseobacterium carnipullorum
Chryseobacterium carnis
Chryseobacterium chaponense
Chryseobacterium gleum
Chryseobacterium haifense
Chryseobacterium hispalense
Chryseobacterium indologenes
Chryseobacterium indoltheticum
Chryseobacterium joostei
Chryseobacterium kwangjuense
Chryseobacterium oncorhynchi
Chryseobacterium oranimense
Chryseobacterium piscium
Chryseobacterium scophthalmum
Chryseobacterium solincola
Chryseobacterium taeanense
Chryseobacterium taklimakanense
Chryseobacterium vrystaatense
Chryseobacterium yonginense
Chryseobacterium_Species
Chryseolinea serpens
Chryseomicrobium aureum
Chthoniobacter flavus
Chthoniobacter_Species
Chthoniobacteraceae_Species
Chthoniobacterales_Species
Chthonomonas calidirosea
Citreicella marina
Citricoccus muralis
Citrobacter braakii
Citrobacter freundii
Citrobacter koseri
Citrobacter youngae
Clavibacter michiganensis
Cloacibacillus porcorum
Cloacibacterium normanense
Cloacimonetes_FGL12-B44_Species
Cloacimonetes_Species
Clostridia_M55-D21_Species
Clostridia_MBA03_Species
Clostridia_Species
Clostridiales vadinBB60 group_Species
Clostridiales_Species
Clostridiisalibacter azorensis
Clostridiisalibacter berrensis
Clostridiisalibacter paucivorans
Clostridiisalibacter Species
Clostridiisalibacter_Species
Clostridium aceticum
Clostridium acetireducens
Clostridium acidisoli
Clostridium aestuarii
Clostridium algidicarnis
Clostridium algifaecis
Clostridium aminobutyricum
Clostridium amylolyticum
Clostridium baratii
Clostridium beijerinckii
Clostridium bornimense
Clostridium butyricum
Clostridium cadaveris
Clostridium caminithermale
Clostridium carboxidivorans
Clostridium cavendishii
Clostridium cellulovorans
Clostridium chauvoei
Clostridium cochlearium
Clostridium colicanis
Clostridium cylindrosporum
Clostridium disporicum
Clostridium felsineum
Clostridium gasigenes
Clostridium grantii
Clostridium huakuii
Clostridium hydrogeniformans
Clostridium intestinale
Clostridium kluyveri
Clostridium limosum
Clostridium ljungdahlii
Clostridium magnum
Clostridium malenominatum
Clostridium nitrophenolicum
Clostridium novyi
Clostridium oryzae
Clostridium paraputrificum
Clostridium peptidivorans
Clostridium perfringens
Clostridium proteolyticum
Clostridium psychrophilum
Clostridium quinii
Clostridium saccharoperbutylacetonicum
Clostridium sartagoforme
Clostridium spiroforme
Clostridium sporogenes
Clostridium subterminale
Clostridium swellfunianum
Clostridium tepidiprofundi
Clostridium tertium
Clostridium thermobutyricum
Clostridium thermopalmarium
Clostridium tyrobutyricum
Clostridium_Species
Clostridium_Species_60E
Clostridium_Species_HPB-4
Clostridium_Species_MH18
Cnuella takakiae
Cobetia marina
Coccinimonas marina
Cohaesibacter_Species_DQHS-21
Cohnella ferri
Cohnella fontinalis
Cohnella formosensis
Cohnella laeviribosi
Cohnella panacarvi
Cohnella xylanilytica
Cohnella_Species
Coleofasciculus chthonoplastes
Collinsella aerofaciens
Collinsella Species
Collinsella tanakaei
Colwellia chukchiensis
Colwellia psychrerythraea
Comamonadaceae_Species
Comamonas denitrificans
Comamonas koreensis
Comamonas testosteroni
Commensalibacter intestini
Competibacter_Species
Conexibacter arvalis
Constrictibacter antarcticus
Constrictibacter_Species
Coprobacillus cateniformis
Coprobacter fastidiosus
Coprobacter secundus
Coprobacter_Species
Coprococcus catus
Coprococcus eutactus
Coprococcus_Species
Coprothermobacter proteolyticus
Coraliomargarita akajimensis
Coribacteria Species
Coriobacteriaceae_Species
Corynebacterium ammoniagenes
Corynebacterium amycolatum
Corynebacterium aurimucosum
Corynebacterium bovis
Corynebacterium callunae
Corynebacterium canis
Corynebacterium capitovis
Corynebacterium casei
Corynebacterium confusum
Corynebacterium doosanense
Corynebacterium durum
Corynebacterium efficiens
Corynebacterium falsenii
Corynebacterium felinum
Corynebacterium flavescens
Corynebacterium frankenforstense
Corynebacterium freneyi
Corynebacterium genitalium
Corynebacterium glaucum
Corynebacterium glucuronolyticum
Corynebacterium glutamicum
Corynebacterium halotolerans
Corynebacterium humireducens
Corynebacterium jeikeium
Corynebacterium kroppenstedtii
Corynebacterium kutscheri
Corynebacterium lactis
Corynebacterium lipophiloflavum
Corynebacterium lubricantis
Corynebacterium macginleyi
Corynebacterium maris
Corynebacterium mastitidis
Corynebacterium matruchotii
Corynebacterium nuruki
Corynebacterium pilbarense 
Corynebacterium pilosum
Corynebacterium propinquum
Corynebacterium renale
Corynebacterium spheniscorum
Corynebacterium sputi
Corynebacterium stationis
Corynebacterium suicordis
Corynebacterium thomssenii
Corynebacterium tuberculostearicum
Corynebacterium ulcerans
Corynebacterium urealyticum
Corynebacterium variabile
Corynebacterium xerosis
Corynebacterium_Species
Corynebacterium_Species_2300500
Corynebacterium_Species_T13-01
Coxiella burnetii
Coxiellaceae_Species
Craurococcus roseus
Crenobacter luteus
Crenotalea thermophila
Croceibacter atlanticus
Crocinitomix catalasitica
Cronobacter dublinensis
Cronobacter malonaticus
Cronobacter muytjensii
Cronobacter sakazakii
Cryomorpha ignava
Cryomorphaceae_Species
Cryptanaerobacter phenolicus
Cryptobacterium curtum
Cryptosporangiaceae_Species
Cryptosporangium minutisporangium
Cupriavidus taiwanensis
Curtobacterium flaccumfaciens
Curtobacterium oceanosedimentum
Curvibacter lanceolatus
Cyanobium gracile
Cyanothece_Species_2.6
Cyclobacterium caenipelagi
Cyclobacterium halophilum
Cyclobacterium lianum
Cylindrospermum stagnale
Cystobacter gracilis
Cystobacteraceae_Species
Cytophaga aurantiaca
Cytophaga hutchinsonii
Cytophagaceae_Species
Cytophagia_Order_III_Family_Species
Deferribacteres_Species
Deferrisoma camini
Defluviicoccus vanus
Defluviicoccus_Species
Defluviimonas aquaemixtae
Defluviimonas denitrificans
Defluviimonas indica
Defluviitalea saccharophila
Defluviitaleaceae_Species
Defluviitoga tunisiensis
Dehalobacter restrictus
Dehalococcoidaceae_Species
Dehalococcoides mccartyi
Dehalogenimonas alkenigignens
Dehalogenimonas lykanthroporepellens
Deinococcus aerius
Deinococcus aquiradiocola
Deinococcus daejeonensis
Deinococcus navajonensis
Deinococcus peraridilitoris
Deinococcus xinjiangensis
Delftia acidovorans
Delftia tsuruhatensis
Deltaproteobacteria_NB1-j_Species
Deltaproteobacteria_Species
Demequina aestuarii
Demequina globuliformis
Demequinaceae_Species
Dendrosporobacter quercicolus
Denitrobacterium detoxificans
Dependentiae_[TM6]_Species
Dermabacter hominis
Dermacoccaceae_Species
Dermacoccus barathri
Dermatophilaceae_Species
Dermatophilus congolensis
Derxia gummosa
Derxia lacustris
Derxia_Species
Desemzia incerta
Desertifilum tharense
Desmospora activa
Desulfarculaceae_Species
Desulfarculus baarsii
Desulfatibacillum alkenivorans
Desulfatiglans anilini
Desulfatiglans parachlorophenolica
Desulfatitalea tepidiphila
Desulfitibacter alkalitolerans
Desulfitobacterium aromaticivorans
Desulfitobacterium chlororespirans
Desulfitobacterium dehalogenans
Desulfitobacterium hafniense
Desulfitobacterium metallireducens
Desulfobacca acetoxidans
Desulfobacteraceae_Species
Desulfobacterium autotrophicum
Desulfobacterium catecholicum
Desulfobacterium indolicum
Desulfobacula toluolica
Desulfobaculum xiamenense
Desulfobotulus sapovorans
Desulfobulbaceae_Species
Desulfobulbus alkaliphilus
Desulfobulbus elongatus
Desulfobulbus mediterraneus
Desulfobulbus propionicus
Desulfobulbus rhabdoformis
Desulfocapsa sulfexigens
Desulfocapsa_Species
Desulfocarbo indianensis
Desulfococcus multivorans
Desulfoconvexum algidum
Desulfocurvus vexinensis
Desulfofaba fastidiosa
Desulfofaba gelida
Desulfofrigus oceanense
Desulfofustis glycolicus
Desulfofustis_Species
Desulfoglaeba alkanexedens
Desulfohalobium utahense
Desulfomicrobium baculatum
Desulfomicrobium norvegicum
Desulfomicrobium orale
Desulfomicrobium thermophilum
Desulfomicrobium_Species
Desulfomonile limimaris
Desulfonatronobacter acidivorans
Desulfonatronospira delicata
Desulfonatronovibrio_Species_HTR1
Desulfonatronum cooperativum
Desulfonatronum thiosulfatophilum
Desulfonauticus autotrophicus
Desulfonema limicola
Desulfonema magnum
Desulfonispora thiosulfatigenes
Desulfopila aestuarii
Desulfopila inferna
Desulforhabdus amnigena
Desulforhopalus singaporensis
Desulfosalsimonas propionicica
Desulfosarcina variabilis
Desulfosarcina_Species
Desulfosporosinus acidiphilus
Desulfosporosinus auripigmenti
Desulfosporosinus burensis
Desulfotalea arctica
Desulfotalea psychrophila
Desulfotomaculum acetoxidans
Desulfotomaculum alcoholivorax
Desulfotomaculum arcticum
Desulfotomaculum carboxydivorans
Desulfotomaculum defluvii
Desulfotomaculum geothermicum
Desulfotomaculum halophilum
Desulfotomaculum hydrothermale
Desulfotomaculum intricatum
Desulfotomaculum kuznetsovii
Desulfotomaculum peckii
Desulfotomaculum ruminis
Desulfotomaculum sapomandens
Desulfotomaculum thermobenzoicum
Desulfotomaculum thermosubterraneum
Desulfotomaculum tongense
Desulfovibrio aespoeensis
Desulfovibrio alcoholivorans
Desulfovibrio alkalitolerans
Desulfovibrio aminophilus
Desulfovibrio cuneatus
Desulfovibrio desulfuricans
Desulfovibrio giganteus
Desulfovibrio gigas
Desulfovibrio idahonensis
Desulfovibrio indonesiensis
Desulfovibrio intestinalis
Desulfovibrio litoralis
Desulfovibrio longus
Desulfovibrio mexicanus
Desulfovibrio oxamicus
Desulfovibrio piezophilus
Desulfovibrio piger
Desulfovibrio portus
Desulfovibrio psychrotolerans
Desulfovibrio putealis
Desulfovibrio senezii
Desulfovibrio vietnamensis
Desulfovibrio_Species
Desulfovibrio_Species_070
Desulfovibrio_Species_IS8
Desulfovibrio_Species_K2-52
Desulfovibrio_Species_X2
Desulfovirgula thermocuniculi
Desulfurellaceae_H16_Species
Desulfurispirillum alkaliphilum
Desulfurispora thermophila
Desulfurivibrio alkaliphilus
Desulfurococcaceae_Species
Desulfurococcus mucosus
Desulfuromonadaceae_Species
Desulfuromonas acetoxidans
Desulfuromonas chloroethenica
Desulfuromonas michiganensis
Desulfuromonas palmitatis
Desulfuromonas svalbardensis
Desulfuromonas thiophila
Desulfuromonas_Species
Dethiobacter alkaliphilus
Dethiosulfatibacter aminovorans
Dethiosulfatibacter_Species
Dethiosulfovibrio russensis
Devosia geojensis
Devosia insulae
Devosia neptuniae
Devosia pacifica
Devosia submarina
Devosia_Species
Dialister invisus
Dialister micraerophilus
Dialister pneumosintes
Dialister propionicifaciens
Dialister succinatiphilus
Diaphorobacter aerolatus
Dichotomicrobium thermohalophilum
Dickeya dadantii
Dictyoglomus turgidum
Dietzia maris
Dietzia papillomatosis
Dietzia psychralcaliphila
Dietzia timorensis
Diplorickettsia massiliensis
Dokdonella fugitiva
Dokdonella ginsengisoli
Dokdonella immobilis
Dokdonella koreensis
Dolosicoccus paucivorans
Dolosigranulum pigrum
Domibacillus robiginosus
Donghicola eburneus
Dongia mobilis
Dongia rigui
Draconibacterium orientale
Draconibacterium_Species
Dyadobacter hamtensis
Dyadobacter koreensis
Dyadobacter psychrophilus
Dyadobacter soli
Dyadobacter_Species_LAA-2009-i8
Dysgonomonas capnocytophagoides
Dysgonomonas gadei
Dysgonomonas hofstadii
Dysgonomonas macrotermitis
Dysgonomonas mossii
Dysgonomonas oryzarvi
Dysgonomonas termitidis
Dysgonomonas_Species
Ectothiorhodosinus mongolicus
Ectothiorhodospira mobilis
Ectothiorhodospira salini
Ectothiorhodospira shaposhnikovii
Ectothiorhodospira_Species
Ectothiorhodospiraceae_Species
Edaphobacter aggregans
Eggerthella lenta
Ehrlichia chaffeensis
Ehrlichia ewingii
Eikenella corrodens
Eisenbergiella tayi
Ekhidna lutea
Elev-1554_Species
Elizabethkingia meningoseptica
Elizabethkingia miricola
Elusimicrobiales_Species
Elusimicrobium minutum
Elusimicrobium_Species
Empedobacter brevis
Empedobacter falsenii
Emticicia ginsengisoli
Emticicia oligotrophica
Emticicia_Species_KJ033
Enhydrobacter_Species_ZM35
Enhygromyxa salina
Enterobacter aerogenes
Enterobacter asburiae
Enterobacter cloacae
Enterobacter hormaechei
Enterobacter kobei
Enterobacter ludwigii
Enterobacter_Species_HSL48C
Enterobacteriaceae_Species
Enterococcus aquimarinus
Enterococcus avium
Enterococcus camelliae
Enterococcus casseliflavus
Enterococcus columbae
Enterococcus devriesei
Enterococcus diestrammenae
Enterococcus durans
Enterococcus faecalis
Enterococcus faecium
Enterococcus gallinarum
Enterococcus gilvus
Enterococcus hirae
Enterococcus italicus
Enterococcus lactis
Enterococcus malodoratus
Enterococcus mundtii
Enterococcus pseudoavium
Enterococcus raffinosus
Enterococcus ratti
Enterococcus thailandicus
Enterococcus viikkiensis
Enterococcus xiangfangensis
Enterococcus_Species
Enterorhabdus mucosicola
Entomoplasma lucivorax
Entomoplasmatales_Species
Ephemera danica
Epilithonimonas lactis
Epulopiscium_Species
Eremococcus coleocola
Erwinia amylovora
Erwinia tasmaniensis
Erysipelatoclostridium ramosum
Erysipelatoclostridium spiroforme
Erysipelatoclostridium_Species_ic1391
Erysipelothrix rhusiopathiae
Erysipelotrichaceae_Species
Erythrobacter flavus
Erythrobacter gangjinensis
Escherichia coli
Ethanoligenens harbinense
Eubacteriaceae_Species
[Eubacterium] cellulosolvens
[Eubacterium] coprostanoligenes
[Eubacterium] eligens
[Eubacterium] hallii
[Eubacterium] infirmum
[Eubacterium] minutum
[Eubacterium] nodatum
[Eubacterium] oxidoreducens group_Species
[Eubacterium] rectale
[Eubacterium] rectale group_Species
[Eubacterium] ruminantium
[Eubacterium] ruminantium group_Species
[Eubacterium] saphenum
[Eubacterium] sulci
[Eubacterium] uniforme
[Eubacterium] ventriosum
[Eubacterium] ventriosum group_Species
[Eubacterium] xylanophilum
[Eubacterium] xylanophilum group_Species
[Eubacterium] yurii
[Eubacterium]_Species_AB3007
Eubacterium barkeri
Eubacterium brachy
Eubacterium callanderi
Eubacterium_Species
Euzebya tangerina
Exiguobacterium acetylicum
Exiguobacterium aurantiacum
Exiguobacterium indicum
Exiguobacterium profundum
Exiguobacterium sibiricum
Exiguobacterium undae
Ezakiella peruensis
Ezakiella_Species
Facklamia hominis
Facklamia ignava
Facklamia languida
Facklamia miroungae
Facklamia sourekii
Facklamia tabacinasalis
Facklamia_Species
Faecalibacterium prausnitzii
Faecalicoccus acidiformans
Faecalicoccus pleomorphus
Faecalitalea cylindroides
Faecalitalea dolichum
Faecalitalea innocuum
Faecalitalea tortuosum
Faecalitalea_Species
Falkowbacteria_Species
Falsiporphyromonas endometrii
Falsirhodobacter_Species
Falvobacterium_Species
Family XII_Species
Family XIII AD3011 group_Species
Fastidiosipila sanguinis
Faucicola mancuniensis
FCPU426_Species
Fenollaria massiliensis
Ferrimicrobium acidiphilum
Ferriphaselus amnicola
Ferrithrix thermotolerans
Ferritrophicum radicicola
Ferruginibacter alkalilentus
Ferruginibacter lapsinanis
Ferruginibacter_Species
Fervidicella metallireducens
Fervidicola ferrireducens
Fibrobacter intestinalis
Fibrobacter succinogenes
Fibrobacterales_FD035_Species
Fibrobacterales_Species
Fibrobacteres_Species
Fictibacillus enclensis
Fictibacillus nanhaiensis
Filifactor alocis
Filifactor villosus
Filimonas_Species
Filobacillus milosensis
Filobacillus_Species_BH204
Filomicrobium insigne
Finegoldia magna
Firmicutes_BSA1B-03_Species
Firmicutes_Species
Flaviflexus huanghaiensis
Flaviflexus salsibiostraticola
Flaviflexus_Species
Flavihumibacter cheonanensis
Flavihumibacter petaseus
Flavisolibacter ginsengisoli
Flavisolibacter_Species_B32
Flavitalea gansuensis
Flavobacteriaceae_Species
Flavobacteriales_Species
Flavobacterium akiainvivens
Flavobacterium anatoliense
Flavobacterium antarcticum
Flavobacterium aquatile
Flavobacterium cauense
Flavobacterium dankookense
Flavobacterium dongtanense
Flavobacterium fontis
Flavobacterium frigidarium
Flavobacterium frigidimaris
Flavobacterium ginsengisoli
Flavobacterium hauense
Flavobacterium hercynium
Flavobacterium hydatis
Flavobacterium johnsoniae
Flavobacterium kamogawaensis
Flavobacterium lacus
Flavobacterium marinum
Flavobacterium nitratireducens
Flavobacterium noncentrifugens
Flavobacterium qiangtangense
Flavobacterium rakeshii
Flavobacterium sasangense
Flavobacterium subsaxonicum
Flavobacterium succinicans
Flavobacterium terrae
Flavobacterium ummariense
Flavobacterium yanchengense
Flavobacterium_Species
Flavobacterium_Species_BF.107
Flavobacterium_Species_M1_I3
Flavobacterium_Species_NBRC 101627
Flavobacterium_Species_R-38392
Flavonifractor plautii
Flavonifractor_Species
Flexibacteraceae bacterium
Fluviicola hefeinensis
Fluviicola taffensis
Fodinibius salinus
Fodinicola feengrottensis
Fodinicola Species
Fodinicola_Species
Fodinicurvata fenggangensis
Fodinicurvata sediminis
Fontibacillus_Species_DF60
Fontibacter flavus
Fonticella tunisiensis
Fontimonas thermophila
Francisella noatunensis
Frankiales_Species
Fretibacterium fastidiosum
Friedmanniella flava
Frigoribacterium faeni
Fructobacillus fructosus
Fructobacillus pseudoficulneus
Fructobacillus tropaeoli
Fulvivirga imtechensis
Fulvivirga kasyanovii
Fusibacter bizertensis
Fusibacter paucivorans
Fusibacter tunisiensis
Fusibacter_Species
Fusicatenibacter saccharivorans
Fusobacteriaceae_Species
Fusobacterium mortiferum
Fusobacterium necrophorum
Fusobacterium nucleatum
Fusobacterium russii
Fusobacterium varium
Gaiella occulta
Galbibacter marinus
Galbibacter mesophilus
Gallibacterium anatis
Gallibacterium melopsittaci
Gallibacterium salpingitidis
Gallibacterium_Species
Gallicola barnesae
Gallionellaceae_Species
Gammaproteobacteria_EC3_Species
Gammaproteobacteria_Species
Garciella nitratireducens
Garicola koreensis
Gastranaerophilales_Species
Geitlerinema_Species
Gelidibacter algens
Gelidibacter mesophilus
Gelidibacter_Species
Gelidibacter_Species_BSD S2 05
Gemella bergeri
Gemella haemolysans
Gemella morbillorum
Gemella palaticanis
Geminicoccus roseus
Gemmata obscuriglobus
Gemmatimonadetes_Species
Gemmatimonas aurantiaca
Gemmatimonas_BD2-11
Gemmatimonas_Species
Gemmiger formicilis
Gemmiger_Species
Gemmobacter intermedius
Gemmobacter nanjingensis
Gemmobacter_Species
Geoalkalibacter ferrihydriticus
Geoalkalibacter subterraneus
Geoalkalibacter_Species
Geobacillus caldoxylosilyticus
Geobacillus stearothermophilus
Geobacter argillaceus
Geobacter bemidjiensis
Geobacter chapellei
Geobacter grbiciae
Geobacter luticola
Geobacter pickeringii
Geobacter psychrophilus
Geobacter sulfurreducens
Geobacter thiogenes
Geobacter uraniireducens
Geobacter_Species_AOG2
Geobacter_Species_FRC-32
Geobacteraceae_Species
Geodermatophilus soli
Geofilum rubicundum
Geomicrobium halophilum
Geopsychrobacter electrodiphilus
Georgenia halophila
Georgenia satyanarayanai
Georgenia thermotolerans
Georgfuchsia toluolica
Geosporobacter subterraneus
Geothermobacter ehrlichii
Geothermomicrobium terrae
Geothrix fermentans
Geotoga subterranea
Geovibrio thiophilus
Gilliamella apicola
Gillisia limnaea
Gillisia marina
Gillisia sandarakina
Gillisia_Species
Gilvimarinus polysaccharolyticus
Gimesia maris
Glaciimonas immobilis
Globicatella sanguinis
Globicatella_Species_218
Gloeocapsa_Species_PCC 73106
Gluconacetobacter liquefaciens
Gluconacetobacter persimmonis
Gluconobacter frateurii
Gluconobacter oxydans
Glutamicibacter bergerei
Glutamicibacter mysorens
Glycomyces harbinensis
Glycomyces tenuis
Gordonia bronchialis
Gordonia caeni
Gordonia cholesterolivorans
Gordonia paraffinivorans
Gordonia polyisoprenivorans
Gordonia sputi
Gordonibacter pamelaeae
Gordonibacter urolithinfaciens
Gottschalkia acidurici
Gottschalkia angustum
Gottschalkia purinilyticum
Gracilibacillus bigeumensis
Gracilibacillus halotolerans
Gracilibacillus thailandensis
Gracilibacter thermotolerans
Gracilibacteria_Species
Gracilimonas rosea
Gracilimonas tropica
Gracilimonas_Species
Gramella aestuarii
Gramella flava
Granulibacter bethesdensis
Granulicatella balaenopterae
Granulicella arctica
Granulicella paludicola
Granulicoccus phenolivorans
Granulosicoccus antarcticus
Granulosicoccus coccoides
Guggenheimella bovis
Gulosibacter molinativorax
Haemophilus parainfluenzae
Hafnia alvei
Hafnia paralvei
Hahella chejuensis 
Hahella_Species
Haladaptatus cibarius
Halanaerobium acetethylicum
Halanaerobium salsuginis
Halanaerobium_Species_L21-Ace-D5
Haliangiaceae_Species
Haliangium ochraceum
Haliangium tepidum
Haliea mediterranea
Haliea salexigens
Haliea_Species
Halieaceae_Species
Halioglobus pacificus
Haliscomenobacter hydrossis
Haloactinobacterium album
Halobacillus halophilus
Halobacteriovorax marinus
Halobacterium salinarum
Halocella cellulosilytica
Halocella_Species
Halocella_Species_Ag-C55
Halochromatium salexigens
Halococcus hamelinensis
Halomonas alkaliphila
Halomonas aquamarina
Halomonas campaniensis
Halomonas daqingensis
Halomonas denitrificans
Halomonas gudaonensis
Halomonas organivorans
Halomonas sabkhae
Halomonas smyrnensis
Halomonas subglaciescola
Halomonas variabilis
Halomonas venusta
Halomonas vilamensis
Halomonas_Species_ljh-38
Haloplasma contractile
Halorhodospira halophila
Halorhodospira neutriphila
Halothermothrix orenii
Halothiobacillus halophilus
Halothiobacillus kellyi
Halovenus aranensis
Hansschlegelia zhihuaiae
Hanstruepera neustonica
Hazenella coriacea
Helcobacillus massiliensis
Helcococcus kunzii
Helcococcus ovis
Helcococcus sueciensis
Helcococcus_Species_023
Helicobacter bovis
Helicobacter canadensis
Helicobacter felis
Helicobacter ganmani
Helicobacter suis
Heliobacillus mobilis
Heliobacterium modesticaldum
Heliophilum fasciatum
Heliorestis daurensis
Herbaspirillum huttiense
Herminiimonas saxobsidens
Hespellia porcina
Hippea alviniae
Hirschia litorea
Histophilus somni
Hoeflea marina
Holdemanella biformis
Holdemania filiformis
Holophaga_Species
Holophagaceae_Species
Holophagae_Species
Holophagae_TPD-58_Species
Holophagales_Species
Howardella ureilytica
Howardella_Species
Humitalea rosea
Hungatella hathewayi
Hungatella_Species
Hwanghaeicola aestuarii
Hydrogenibacillus schlegelii
Hydrogenispora ethanolica
Hydrogenoanaerobacterium saccharovorans
Hydrogenophaga bisanensis
Hydrogenophaga caeni
Hydrogenophaga taeniospiralis
Hydrogenophilaceae_Species
Hydrogenophilus hirschii
Hydrotalea flava
Hydrotalea sandarakina
Hymenobacter antarcticus
Hymenobacter arcticus
Hymenobacter flocculans
Hymenobacter ginsengisoli
Hymenobacter metalli
Hymenobacter psychrophilus
Hymenobacter soli
Hymenobacter xinjiangensis
Hymenobacter_Species
Hyphomicrobiaceae_Species
Hyphomicrobium denitrificans
Hyphomicrobium methylovorum
Hyphomicrobium nitrativorans
Hyphomicrobium sulfonivorans
Hyphomicrobium vulgare
Hyphomicrobium zavarzinii
Hyphomicrobium_Species_DC2c-1
Hyphomonadaceae_Species
Hyphomonas jannaschiana
Hyphomonas polymorpha
Iamia majanohamensis
Idiomarina homiensis
Idiomarina indica
Idiomarina seosinensis
Ignatzschineria larvae
Ignavibacteriales_BSV40_Species
Ignavibacteriales_PHOS-HE36_Species
Ignavibacteriales_SM1H02_Species
Ignavibacterium album
Ignavigranum ruoffiae
IheB3-7_Species
Ilumatobacter fluminis
Ilumatobacter nonamiensis
Ilyobacter polytropus
Imperialibacter roseus
Inhella inkyongensis
Inquilinus ginsengisoli
Insolitispirillum peregrinum
Intestinibacter bartlettii
Intestinimonas butyriciproducens
Intestinimonas_Species
Intrasporangiaceae_Species
Isosphaera pallida
Jahnella thaxteri
Janibacter anophelis
Janibacter indicus
Janibacter terrae
Janthinobacterium lividum
Janthinobacterium_Species
Jejudonia soesokkakensis
Jeotgalibaca dankookensis
Jeotgalibacillus marinus
Jeotgalicoccus halotolerans
Jeotgalicoccus marinus
Jeotgalicoccus psychrophilus
Johnsonella ignava
Johnsonella_Species
Jonesia denitrificans
Jonesia quinghaiensis
Jonquetella anthropi
Kaistia granuli
Kandleria vitulina
Kangiella aquimarina
Kangiella taiwanensis
Ketogulonicigenium vulgare
Kiloniella laminariae
Kineococcus endophyticus
Kineococcus xinjiangensis
Kineosporia mesophila
Kineosporia rhamnosa
Kineosporia_Species_1P06MB
Kingella kingae
Kingella oralis
Kingella potus
Kitasatospora nipponensis
Klebsiella oxytoca
Klebsiella pneumoniae
Klebsiella quasipneumoniae
Klebsiella variicola
Klebsiella_Species_A4
Kluyvera intermedia
Kocuria aegyptia
Kocuria atrinae
Kocuria carniphila
Kocuria halotolerans
Kocuria kristinae
Kocuria palustris
Kocuria rhizophila
Kocuria rosea
Kocuria salsicia
Kocuria turfanensis
Kocuria_Species_CNJ928 PL04
Kopriimonas byunsanensis
Kordiimonas gwangyangensis
Krasilnikovia cinnamomea
Kribbella swartbergensis
Kroppenstedtia eburnea
Kroppenstedtia_Species
Ktedonobacter racemifer
Ktedonobacter_Species
Ktedonobacteria_B12-WMSP1_Species
Ktedonobacteria_C0119_Species
Kuenenia stuttgartiensis
Kurthia gibsonii
Kurthia huakuii
Kytococcus sedentarius
Labilithrix luteola
Labilithrix_Species
Labrenzia aggregata
Labrenzia alexandrii
Labrys wisconsinensis
Laceyella sediminis
Lachnoanaerobaculum saburreum
Lachnoanaerobaculum_Species
Lachnobacterium bovis
Lachnoclostridium algidixylanolyticum
Lachnoclostridium aminophilum
Lachnoclostridium bolteae
Lachnoclostridium jejuense
Lachnoclostridium oroticum
Lachnoclostridium phytofermentans
Lachnoclostridium polysaccharolyticum
Lachnoclostridium saccharolyticum
Lachnoclostridium sphenoides
Lachnoclostridium_[Anaerocolumna] aminovalerica
Lachnoclostridium_[Anaerocolumna] xylanovorans
Lachnoclostridium_[Clostridium] aerotolerans
Lachnoclostridium_[Clostridium] aldenense
Lachnoclostridium_[Clostridium] algidixylanolyticum
Lachnoclostridium_[Clostridium] aminophilum
Lachnoclostridium_[Clostridium] bolteae
Lachnoclostridium_[Clostridium] clostridioforme
Lachnoclostridium_[Clostridium] fimetarium
Lachnoclostridium_[Clostridium] glycyrrhizinilyticum
Lachnoclostridium_[Clostridium] herbivorans
Lachnoclostridium_[Clostridium] hylemonae
Lachnoclostridium_[Clostridium] jejuense
Lachnoclostridium_[Clostridium] methoxybenzovorans
Lachnoclostridium_[Clostridium] oroticum
Lachnoclostridium_[Clostridium] polysaccharolyticum
Lachnoclostridium_[Clostridium] scindens
Lachnoclostridium_[Clostridium] sphenoides
Lachnoclostridium_Species
Lachnospira multipara
Lachnospira_Species
Lachnospiraceae AC2044 group_Species
Lachnospiraceae FCS020 group_Species
Lachnospiraceae NC2004 group_Species
Lachnospiraceae ND3007 group_Species
Lachnospiraceae NK3A20 group_Species
Lachnospiraceae NK3A20 group_Species_NK3A20
Lachnospiraceae NK4A136 group_Species
Lachnospiraceae NK4B4 group_Species
Lachnospiraceae UCG-001_Species
Lachnospiraceae UCG-002_Species
Lachnospiraceae UCG-003_Species
Lachnospiraceae UCG-004_Species
Lachnospiraceae UCG-005_Species
Lachnospiraceae UCG-006_Species
Lachnospiraceae UCG-007_Species
Lachnospiraceae UCG-008_Species
Lachnospiraceae XPB1014 group_Species
Lachnospiraceae_Species
Lachnospiraceae_Species_14-2
Lacibacter cauensis
Lacibacterium aquatile
Lacihabitans soyangensis
Lacticigenium naphtae
Lacticigenium_Species
Lactobacillus acetotolerans
Lactobacillus acidifarinae
Lactobacillus acidipiscis
Lactobacillus acidophilus
Lactobacillus agilis
Lactobacillus algidus
Lactobacillus alimentarius
Lactobacillus amylolyticus
Lactobacillus amylophilus
Lactobacillus amylovorus
Lactobacillus animalis
Lactobacillus apis
Lactobacillus bifermentans
Lactobacillus brevis
Lactobacillus buchneri
Lactobacillus camelliae
Lactobacillus casei
Lactobacillus coleohominis
Lactobacillus composti
Lactobacillus coryniformis
Lactobacillus crispatus
Lactobacillus crustorum
Lactobacillus curieae
Lactobacillus curvatus
Lactobacillus delbrueckii
Lactobacillus dextrinicus
Lactobacillus diolivorans
Lactobacillus equicursoris
Lactobacillus equigenerosi
Lactobacillus farciminis
Lactobacillus fermentum
Lactobacillus fructivorans
Lactobacillus fuchuensis
Lactobacillus futsaii
Lactobacillus gallinarum
Lactobacillus gasseri
Lactobacillus graminis
Lactobacillus hammesii
Lactobacillus hamsteri
Lactobacillus harbinensis
Lactobacillus heilongjiangensis
Lactobacillus helveticus
Lactobacillus hilgardii
Lactobacillus iners
Lactobacillus ingluviei
Lactobacillus jensenii
Lactobacillus johnsonii
Lactobacillus kalixensis
Lactobacillus kefiranofaciens
Lactobacillus kefiri
Lactobacillus kimchicus
Lactobacillus kunkeei
Lactobacillus letivazi
Lactobacillus lindneri
Lactobacillus malefermentans
Lactobacillus mali
Lactobacillus mindensis
Lactobacillus mucosae
Lactobacillus nagelii
Lactobacillus nenjiangensis
Lactobacillus oligofermentans
Lactobacillus oris
Lactobacillus otakiensis
Lactobacillus ozensis
Lactobacillus pantheris
Lactobacillus parabuchneri
Lactobacillus paracasei
Lactobacillus parafarraginis
Lactobacillus parakefiri
Lactobacillus paralimentarius
Lactobacillus paraplantarum
Lactobacillus pasteurii
Lactobacillus paucivorans
Lactobacillus pentosus
Lactobacillus perolens
Lactobacillus plantarum
Lactobacillus pontis
Lactobacillus rapi
Lactobacillus reuteri
Lactobacillus rhamnosus
Lactobacillus rossiae
Lactobacillus ruminis
Lactobacillus saerimneri
Lactobacillus sakei
Lactobacillus salivarius
Lactobacillus sanfranciscensis
Lactobacillus satsumensis
Lactobacillus secaliphilus
Lactobacillus selangorensis
Lactobacillus senioris
Lactobacillus sharpeae
Lactobacillus shenzhenensis
Lactobacillus songhuajiangensis
Lactobacillus spicheri
Lactobacillus suebicus
Lactobacillus sunkii
Lactobacillus uvarum
Lactobacillus vaccinostercus
Lactobacillus vaginalis
Lactobacillus versmoldensis
Lactobacillus vini
Lactobacillus wasatchensis
Lactobacillus xiangfangensis
Lactobacillus zeae
Lactobacillus zymae
Lactobacillus_Species_TS2
Lactococcus chungangensis
Lactococcus fujiensis
Lactococcus garvieae
Lactococcus hircilactis
Lactococcus lactis
Lactococcus piscium
Lactococcus plantarum
Lactococcus raffinolactis
Lactonifactor longoviformis
Larkinella bovis
Latescibacteria_Species
Lautropia mirabilis
Lawsonella_Species
Lawsonia intracellularis
Leadbetterella byssophila
Leeia oryzae
Leeuwenhoekiella palythoae
Legionella fairfieldensis
Legionella geestiana
Legionella gresilensis
Legionella impletisoli
Legionella jordanis
Legionella lansingensis
Legionella lytica
Legionella massiliensis
Legionella nagasakiensis
Legionella quateirensis
Legionella santicrucis
Legionella taurinensis
Legionella tunisiensis
Legionella_Species
Legionellaceae_Species
Legionellales_Species
Leifsonia soli
Leifsonia xyli
Lelliottia amnigena
Lentibacter algarum
Lentilitoribacter donghaensis
Lentisphaerae_Species
Leptolinea tardivitalis
Leptolyngbya_Species_JSC-1
Leptospira broomii
Leptospira kmetyi
Leptotrichia buccalis
Leptotrichia goodfellowii
Leptotrichia hofstadii
Leptotrichia shahii
Leptotrichia trevisanii
Leptotrichia wadei
Leptotrichia_Species
Leucobacter albus
Leucobacter chironomi
Leucobacter chromiireducens
Leucobacter komagatae
Leucobacter luti
Leucobacter tardus
Leuconostoc carnosum
Leuconostoc citreum
Leuconostoc fallax
Leuconostoc gelidum
Leuconostoc kimchii
Leuconostoc lactis
Leuconostoc mesenteroides
Leuconostoc pseudomesenteroides
Levilinea saccharolytica
Lewinella antarctica
Lewinella cohaerens
Lewinella lutea
Lewinella marina
Lewinella nigricans
Lewinella persica
Liberibacter solanacearum
Lihuaxuella thermophila
Limimonas halophila
Limnobacter litoralis
Limnobacter_Species_Ellin5074
Limnochordaceae_Species
Limnohabitans planktonicus
Lishizhenia caseinilytica
Lishizhenia tianjinensis
Listeria fleischmannii
Listeria grayi
Listeria innocua
Listeria ivanovii
Listeria monocytogenes
Listeria seeligeri
Listeria welshimeri
Litoreibacter albidus
Litorilinea aerophila
Loktanella agnita
Loktanella cinnabarina
Longilinea arvoryzae
Luedemannella flava
Luedemannella helvata
Lunatimonas lonarensis
Luteibacter rhizovicinus
Luteimonas mephitis
Luteimonas terricola
Luteimonas_Species_A13
Luteimonas_Species_BZ92r
Luteococcus japonicus
Luteococcus sanguinis
Luteococcus sediminum
Luteococcus_Species_P7
Luteolibacter algae
Luteolibacter luojiensis
Luteolibacter pohnpeiensis
Luteolibacter_Species
Lutibacter maritimus
Lutibaculum baratangense
Lutimonas saemankumensis
Lutispora thermophila
Lutispora_Species
Lyngbya majuscula
Lysinibacillus composti
Lysinibacillus fusiformis
Lysinibacillus macroides
Lysinibacillus massiliensis
Lysinibacillus odysseyi
Lysinibacillus pakistanensis
Lysinibacillus sphaericus
Lysinibacillus_Species_13S34_air
Lysinimonas kribbensis
Lysobacter brunescens
Lysobacter bugurensis
Lysobacter concretionis
Lysobacter defluvii
Lysobacter ginsengisoli
Lysobacter koreensis
Lysobacter niabensis
Lysobacter oligotrophicus
Lysobacter panaciterrae
M2PB4-65 termite group_Species
Macellibacteroides fermentans
Macrococcus brunensis
Macrococcus caseolyticus
Macrococcus equipercicus
Magnetococcus marinus
Magnetospira thiophila
Magnetospirillum magneticum
Magnetospirillum magnetotacticum
Mahella australiensis
Mangrovibacterium diazotrophicum
Mangroviflexus xiamenensis
Mangrovimonas_Species
Mannheimia varigena
Maricaulis maris
Maricaulis virginensis
Maricaulis washingtonensis
Marichromatium indicum
Marihabitans asiaticum
Marinifilum flexuosum
Marinifilum fragile
Marinifilum_Species
Marinifilum_Species_TWO-1
Mariniflexile aquimaris
Marinilabiaceae_Species
Marinilabilia salmonicolor
Marinilactibacillus psychrotolerans
Marinilactibacillus_Species_E-273
Mariniluteicoccus flavus
Marinimicrobium agarilyticum
Marinimicrobium locisalis
Marinimicrobium_Species
Marininema halotolerans
Mariniphaga anaerophila
Marinitoga hydrogenitolerans
Marinobacter lacisalsi
Marinobacter lutaoensis
Marinobacter salsuginis
Marinobacter_Species
Marinobacter_Species_ZS2-30
Marinobacterium georgiense
Marinobacterium litorale
Marinobacterium marisflavi
Marinobacterium nitratireducens
Marinobacterium stanieri
Marinomonas arctica
Marinomonas mediterranea
Marinomonas ostreistagni
Marinomonas polaris
Marinomonas rhizomae
Marinoscillum furvescens
Marinoscillum pacificum
Marinospirillum minutulum
Mariprofundus ferrooxydans
Marispirillum indicum
Maritalea mobilis
Maritalea porphyrae
Marivirga tractuosa
Marivirga_Species_JLT2000
Marmoricola aequoreus
Marmoricola bigeumensis
Martelella mangrovi
Marvinbryantia formatexigens
Marvinbryantia_Species
Massilia aurea
Massilia timonae
Mechercharimyces asporophorigenens
Megaira polyxenophila
Megamonas funiformis
Megamonas hypermegale
Meganema perideroedes
Meganema_Species
Megasphaera elsdenii
Megasphaera indica
Megasphaera micronuciformis
Megasphaera paucivorans
Megasphaera_Species_TrE9262
Meiothermus silvanus
Melghiribacillus thermohalophilus
Melghirimyces algeriensis
Melghirimyces profundicolus
Melghirimyces thermohalophilus
Melghirimyces_Species
Melioribacter roseus
Melissococcus plutonius
Meniscus glaucopis
Mesonia mobilis
Mesonia ostreae
Mesorhizobium amorphae
Mesorhizobium australicum
Mesorhizobium_Species
Mesotoga infera
Methanimicrococcus blatticola
Methanobacteria_Species
Methanobacteriales_Species
Methanobacterium aarhusense
Methanobacterium arcticum
Methanobacterium beijingense
Methanobacterium congolense
Methanobacterium flexile
Methanobacterium formicicum
Methanobacterium kanagiense
Methanobacterium paludis
Methanobacterium thermaggregans
Methanobrevibacter acididurans
Methanobrevibacter arboriphilus
Methanobrevibacter boviskoreani
Methanobrevibacter curvatus
Methanobrevibacter ruminantium
Methanobrevibacter smithii
Methanobrevibacter thaueri
Methanocaldococcus jannaschii
Methanocella arvoryzae
Methanocella paludicola
Methanococcoides alaskense
Methanococcus maripaludis
Methanocorpusculum bavaricum
Methanoculleus receptaculi
Methanoculleus thermophilus
Methanofollis ethanolicus
Methanogenium marinum
Methanohalophilus mahii
Methanolinea tarda
Methanomassiliicoccus luminyensis
Methanomethylovorans uponensis
Methanomicrobium mobile
Methanomicrobium_Species
Methanoregula formicica
Methanosaeta concilii
Methanosaeta thermophila
Methanosarcina barkeri
Methanosphaera cuniculi
Methanosphaera stadtmanae
Methanosphaera_Species_ISO3-F5
Methanosphaerula palustris
Methanospirillum hungatei
Methanospirillum lacunae
Methanothermus fervidus
Methanothrix thermoacetophila
Methylobacter luteus
Methylobacter psychrophilus
Methylobacteriaceae_Species
Methylobacterium cerastii
Methylobacterium extorquens
Methylobacterium isbiliense
Methylobacterium persicinum
Methylobacterium populi
Methylobrevis pamukkalensis
Methylocaldum szegediense
Methylocapsa acidiphila
Methyloceanibacter caenitepidi
Methylococcus capsulatus
Methylocystaceae_Species
Methylocystis_Species
Methyloligella solikamskensis
Methylomicrobium alcaliphilum
Methylomonas lenta
Methylonatrum kenyense
Methylophaga aminisulfidivorans
Methylophaga marina
Methylophaga muralis
Methylophaga thalassica
Methylophaga thiooxydans
Methylophilus flavus
Methylophilus methylotrophus
Methylopila capsulata
Methylotenera mobilis
Methylotenera versatilis
Methylotenera_Species
Methylothermus subterraneus
Methyloversatilis universalis
Methylovirgula ligni
Methylovorus glucosotrophus
Microbacterium foliorum
Microbacterium gubbeenense
Microbacterium imperiale
Microbacterium lacticum
Microbacterium laevaniformans
Microbacterium liquefaciens
Microbacterium luticocti
Microbacterium maritypicum
Microbacterium oxydans
Microbacterium paraoxydans
Microbacterium phyllosphaerae
Microbacterium testaceum
Microbacterium trichothecenolyticum
Microbispora amethystogenes
Microbispora rosea
Microbulbifer celer
Microbulbifer okinawensis
Micrococcaceae_Species
Micrococcales_Species
Micrococcus luteus
Micrococcus terreus
Microcystis aeruginosa
Microgenomates_Species
Microlunatus aurantiacus
Microlunatus panaciterrae
Micromonosporaceae_Species
Micropruina glycogenica
Microscilla marina
Microvirga aerilata
Microvirga aerophila
Microvirga subterranea
Microvirga zambiensis
Microvirga_Species
Microvirgula aerodenitrificans
Minicystis rosea
Miniimonas arenae
Mitsuokella jalaludinii
Mizugakiibacter sediminis
ML635J-21_Species
Mobilicoccus pelagius
Mobilitalea sibirica
Mobilitalea_Species
Mobiluncus mulieris
Modestobacter versicolor
Modestobacter_Species
Mogibacterium neglectum
Mogibacterium vescum
Mogibacterium_Species
Moheibacter sediminis
Mollicutes_NB1-n_Species
Mongoliicoccus alkaliphilus
Moorella humiferrea
Moorella mulderi
Moorella stamsii
Moranbacteria_Species
Moraxella bovoculi
Moraxella osloensis
Morganella morganii
Moryella indoligenes
Motilibacter peucedani
Mucilaginibacter boryungensis
Mucilaginibacter daejeonensis
Mucilaginibacter defluvii
Mucilaginibacter frigoritolerans
Mucilaginibacter gossypii
Mucilaginibacter gracilis
Mucilaginibacter rigui
Mucilaginibacter soyangensis
Mucilaginibacter ximonensis
Mucilaginibacter_Species_Ellin160
Mucinivorans hirudinis
Mucispirillum schaedleri 
Mucispirillum_Species
Murdochiella asaccharolytica
Murdochiella_Species
Murimonas intestini
Murinocardiopsis flavida
Myceligenerans halotolerans
Myceligenerans xiligouense
Mycetocola reblochoni
Mycobacterium alvei
Mycobacterium arabiense
Mycobacterium fortuitum
Mycobacterium goodii
Mycobacterium intracellulare
Mycobacterium koreense
Mycobacterium simiae
Mycobacterium smegmatis
Mycobacterium thermoresistibile
Mycoplasma alkalescens
Mycoplasma alvi
Mycoplasma anatis
Mycoplasma arginini
Mycoplasma bovigenitalium
Mycoplasma bovirhinis
Mycoplasma bovis
Mycoplasma canadense
Mycoplasma capricolum
Mycoplasma crocodyli
Mycoplasma edwardii
Mycoplasma fermentans
Mycoplasma haemobos
Mycoplasma haemofelis
Mycoplasma hominis
Mycoplasma leonicaptivi
Mycoplasma muris
Mycoplasma mycoides
Mycoplasma neurolyticum
Mycoplasma pneumoniae
Mycoplasma primatum
Mycoplasma salivarium
Mycoplasma yeatsii
Myroides odoratimimus
Myroides pelagicus
Myxococcales_Species
Nakamurella flavida
Nakamurella multipartita
Nakamurella panacisegetis
Nakamurella_Species
Nannocystaceae_Species
Nannocystis exedens
Natranaerobaculum magadiense
Natranaerovirga hydrolytica
Natranaerovirga pectinivora
Natronincola peptidivorans
Natronobacillus azotifigens
Natronoflexus pectinivorans
Negativicoccus succinicivorans
Neisseria subflava
Neisseriaceae_Species
Neochlamydia hartmannellae
Neochlamydia_Species_CRIB_32
Neochlamydia_Species_NS11
Neptuniibacter_Species_antisso-13
Nesterenkonia alba
Nesterenkonia halobia
Nesterenkonia lacusekhoensis
Nesterenkonia xinjiangensis
Nesterenkonia_Species
Nevskia soli
Niabella aurantiaca
Niabella soli
Niabella tibetensis
Niastella koreensis
Niastella populi
Niastella_Species
Nibribacter koreensis
Nioella nitratireducens
Nisaea denitrificans
Nitratireductor kimnyeongensis
Nitriliruptor alkaliphilus
Nitrincola lacisaponensis
Nitrincola_Species
Nitrococcus mobilis
Nitrolancea hollandica
Nitrolancea_Species
Nitrosoarchaeum_Species
Nitrosomonadaceae_Species
Nitrosomonas europaea
Nitrosomonas oligotropha
Nitrosomonas Species
Nitrosopumilus_Species
Nitrososphaera viennensis
Nitrosospira multiformis
Nitrospira defluvii
Nitrospira moscoviensis
Nitrospira_Species
Nitrospirae_Species
Nitrospirales_FW13_Species
Nitrospirillum amazonense
Niveispirillum fermenti
Nocardia niigatensis
Nocardia takedensis
Nocardia transvalensis
Nocardia_Species
Nocardioidaceae_Species
Nocardioides aestuarii
Nocardioides aquiterrae
Nocardioides aromaticivorans
Nocardioides bigeumensis
Nocardioides caricicola
Nocardioides daecheongensis
Nocardioides daeguensis
Nocardioides dilutus
Nocardioides dubius
Nocardioides endophyticus
Nocardioides halotolerans
Nocardioides hungaricus
Nocardioides islandensis
Nocardioides jensenii
Nocardioides lentus
Nocardioides marinquilinus
Nocardioides oleivorans
Nocardioides panacihumi
Nocardioides perillae
Nocardioides plantarum
Nocardioides tritolerans
Nocardioides zeae
Nocardioides_Species
Nocardioides_Species_mbc-2
Nocardiopsis alkaliphila
Nocardiopsis trehalosi
Nocardiopsis_Species_A40NRDEM
Nodularia spumigena
Nomurabacteria_Species
Nonlabens spongiae
Nosocomiicoccus ampullae
Nostoc_Species_GSV224
Nostocaceae_Species
Noviherbaspirillum malthae
Novispirillum itersonii
Novosphingobium acidiphilum
Novosphingobium indicum
Novosphingobium kunmingense
Novosphingobium lentum
Novosphingobium sediminicola
Novosphingobium_Species
Nubsella zeaxanthinifaciens
Obesumbacterium proteus
Obscuribacterales_Species
Oceanibaculum pacificum
Oceanicaulis alexandrii
Oceanicaulis_Species
Oceanicola litoreus
Oceanicola_Species_JLT1210
Oceanirhabdus sediminicola
Oceanisphaera litoralis
Oceanisphaera profunda
Oceanivirga_Species_ES2714_GLU
Oceanobacillus caeni
Oceanobacillus chironomi
Oceanobacillus chungangensis
Oceanobacillus locisalsi
Oceanobacillus luteolus
Oceanobacillus sojae
Oceanobacillus_Species_ITT11
Oceanospirillaceae_Species
Oceanospirillales_Species
Oceanospirillum maris
Ochrobactrum anthropi
Ochrobactrum intermedium
Ochrobactrum lupini
Ochrobactrum rhizosphaerae
Ochrobactrum thiophenivorans
Odoribacter denticanis
Odoribacter laneus
Odoribacter splanchnicus
Oenococcus oeni
Oerskovia paurometabola
Ohtaekwangia koreensis
Oligella ureolytica
Oligella urethralis
Oligoflexaceae_Species
Oligoflexales_0319-6G20_Species
Oligoflexus tunisiensis
Oligosphaera ethanolica
Olivibacter jilunii
Olivibacter terrae
Olsenella profusa
Olsenella uli
Olsenella umbonata
Olsenella_Species
Opitutus terrae
Oribacterium asaccharolyticum
Oribacterium sinus
Oribacterium_Species
Oribacterium_Species_4C51CB
Oribacterium_Species_F0262
Ornatilinea apprima
Ornithinibacillus heyuanensis
Ornithinibacter aureus
Ornithinicoccus hortensis
Ornithinimicrobium humiphilum
Ornithinimicrobium_Species_CPCC_203535
Ornithobacterium rhinotracheale
Oscillatoria neglecta
Oscillatoria rosea
Oscillibacter ruminantium
Oscillibacter valericigenes
Oscillibacter_Species
Oscillochloris trichoides
Otariodibacter oris
Owenweeksia hongkongensis
Owenweeksia_Species_DG890
Oxalobacter formigenes
Oxalobacteraceae_Species
Oxalophagus oxalicus
Oxobacter pfennigii
Oxobacter_Species_BSV07
Paenalcaligenes hermetiae
Paenalcaligenes hominis
Paenibacillus agarexedens
Paenibacillus alginolyticus
Paenibacillus amylolyticus
Paenibacillus apiarius
Paenibacillus borealis
Paenibacillus camelliae
Paenibacillus cellulosilyticus
Paenibacillus cellulositrophicus
Paenibacillus chinjuensis
Paenibacillus chitinolyticus
Paenibacillus cineris
Paenibacillus contaminans
Paenibacillus daejeonensis
Paenibacillus darwinianus
Paenibacillus dendritiformis
Paenibacillus doosanensis
Paenibacillus ehimensis
Paenibacillus favisporus
Paenibacillus gansuensis
Paenibacillus ginsengarvi
Paenibacillus ginsengihumi
Paenibacillus glacialis
Paenibacillus harenae
Paenibacillus hodogayensis
Paenibacillus hordei
Paenibacillus koleovorans
Paenibacillus lactis
Paenibacillus larvae
Paenibacillus lautus
Paenibacillus lentimorbus
Paenibacillus lentus
Paenibacillus macerans
Paenibacillus mendelii
Paenibacillus naphthalenovorans
Paenibacillus odorifer
Paenibacillus pabuli
Paenibacillus pasadenensis
Paenibacillus pectinilyticus
Paenibacillus peoriae
Paenibacillus provencensis
Paenibacillus residui
Paenibacillus sabinae
Paenibacillus sacheonensis
Paenibacillus sanguinis
Paenibacillus sepulcri
Paenibacillus shenyangensis
Paenibacillus soli
Paenibacillus sonchi
Paenibacillus tarimensis
Paenibacillus thermoaerophilus
Paenibacillus thiaminolyticus
Paenibacillus turicensis
Paenibacillus validus
Paenibacillus woosongensis
Paenibacillus xinjiangensis
Paenibacillus xylanexedens
Paenibacillus xylanilyticus
Paenibacillus_Species
Paenibacillus_Species_BAB-4183
Paenibacillus_Species_FH2071
Paenibacillus_Species_PA215
Paenibacillus_Species_PAMC26517
Paenibacillus_Species_R-7652
Paenibacillus_Species_SSB001
Paenibacillus_Species_St-s
Paenibacillus_Species_TSR47
Paenirhodobacter enshiensis
Paludibacter propionicigenes
Paludibacter_Species
Paludibacterium yongneupense
Paludibaculum fermentans
Pandoraea norimbergensis
Pandoraea pnomenusa
Pannonibacter phragmitetus
Pantanalinema rosaneae
Pantoea agglomerans
Pantoea ananatis
Pantoea coffeiphila
Pantoea cypripedii
Pantoea gaviniae
Papillibacter cinnamivorans
Papillibacter_Species
Parabacteroides chinchillae
Parabacteroides distasonis
Parabacteroides faecis
Parabacteroides gordonii
Parabacteroides merdae
Parabacteroides Species
Parabacteroides_Species
Paraburkholderia sartisoli
Paraburkholderia tropica
Parachlamydia acanthamoebae
Parachlamydiaceae_Species
Paraclostridium bifermentans
Paracoccus alkenifer
Paracoccus carotinifaciens
Paracoccus communis
Paracoccus homiensis
Paracoccus kocurii
Paracoccus sediminis
Paracoccus sphaerophysae
Paracoccus sulfuroxidans
Paracoccus yeei
Paracraurococcus ruber
Paraeggerthella hongkongensis
Parafilimonas terrae
Paraliobacillus quinghaiensis
Parapedobacter composti
Parapedobacter luteus
Parapedobacter pyrenivorans
Parapedobacter soli
Paraprevotella clara
Paraprevotella xylaniphila
Paraprevotella_Species
Pararhodospirillum sulfurexigens
Parasegetibacter terrae
Parasphingopyxis lamellibrachiae
Parasporobacterium paucivorans
Parasutterella excrementihominis
Parasutterella secunda
Parcubacteria_Species
Parvibacter caecicola
Parvibaculum hydrocarboniclasticum
Parvibaculum lavamentivorans
Parvimonas micra
Parvularcula bermudensis
Parvularcula dongshanensis
Pasteurella aerogenes
Pasteurella multocida
Pasteurella pneumotropica
Pasteuria hartismeri
Pasteuria penetrans
Pasteuria_Species
Patulibacter minatonensis
Paucibacter toxinivorans
Paucisalibacillus globulus
Pectinatus frisingensis
Pectinatus haikarae
Pectobacterium carotovorum
Pediococcus acidilactici
Pediococcus damnosus
Pediococcus ethanolidurans
Pediococcus parvulus
Pediococcus pentosaceus
Pediococcus siamensis
Pediococcus stilesii
Pedobacter alluvionis
Pedobacter arcticus A12
Pedobacter bauzanensis
Pedobacter composti
Pedobacter cryoconitis
Pedobacter daechungensis
Pedobacter ginsengiterrae
Pedobacter glacialis
Pedobacter namyangjuensis
Pedobacter nutrimenti
Pedobacter ruber
Pedobacter tournemirensis
Pedobacter_Species_N1d-b8
Pedomicrobium manganicum
Pedomicrobium_Species
Pelagibaca bermudensis
Pelagibacteraceae_Species
Pelagibius litoralis
Pelagicoccus litoralis
Pelistega europaea
Pelistega indica
Pelobacter acetylenicus
Pelobacter carbinolicus
Pelobacter_Species
Pelolinea submarina
Pelomonas puraquae
Pelosinus fermentans
Pelospora glutarica
Pelotomaculum isophthalicicum
Pelotomaculum propionicicum
Pelotomaculum terephthalicicum
Pelotomaculum thermopropionicum
Pelotomaculum_Species
Peptoclostridium difficile
Peptoclostridium litorale
Peptoclostridium mangenotii
Peptoclostridium paradoxum
Peptoclostridium thermoalcaliphilum
Peptococcaceae_Species
Peptococcus niger
Peptococcus_Species_044
Peptococcus_Species_167
Peptococcus_Species_334
Peptoniphilaceae_Species
Peptoniphilus asaccharolyticus
Peptoniphilus coxii
Peptoniphilus duerdenii
Peptoniphilus indolicus
Peptoniphilus ivorii
Peptoniphilus koenoeneniae
Peptoniphilus lacrimalis
Peptoniphilus massiliensis
Peptoniphilus methioninivorax
Peptoniphilus rhinitidis
Peptoniphilus stercorisuis
Peptoniphilus_Species
Peptoniphilus_Species_1-1
Peptoniphilus_Species_375
Peptostreptococcaceae_Species
Peptostreptococcus anaerobius
Peptostreptococcus canis
Peptostreptococcus russellii
Peptostreptococcus stomatis
Peredibacter starrii
Perlucidibaca piscinae
Permianibacter aggregans
Persephonella hydrogeniphila
Persicitalea jodogahamensis
Persicobacter diffluens
Persicobacter psychrovividus
Petrimonas sulfuriphila
Phaeocystidibacter luteus
Phaeodactylibacter xiamenensis
Phaeospirillum molischianum
Phaeospirillum tilakii
Phascolarctobacterium faecium
Phascolarctobacterium succinatutens
Phaselicystis flava
Phenylobacterium falsum
Phenylobacterium immobile
Phocaeicola abscessus
Phocaeicola_Species
Phormidium_Species
Phormidium_Species_IAM M-99
Photobacterium ganghwense
Photobacterium phosphoreum
Photorhabdus luminescens
Phreatobacter oligotrophus
Phreatobacter_Species
Phycicoccus dokdonensis
Phycicoccus jejuensis
Phycicoccus_Species
Phycisphaera mikurensis
Pilibacter_Species
Pilimelia columellifera
Pirellula staleyi
Piscibacillus salipiscarius
Piscicoccus intestinalis
Piscicoccus_Species
Pisciglobus halotolerans
Piscinibacter aquaticus
Planctomycetaceae_Species
Planctomycetacia_Species
Planctomycetales_Species
Planctomycetes_Species
Planctomycetes_vadinHA49_Species
Planifilum composti
Planifilum fulgidum
Planktophila_Species
Planktosalinus_Species
Planococcus columbae
Planococcus maritimus
Planococcus plakortidis
Planomicrobium chinense
Planomicrobium okeanokoites
Plantibacter flavus
Plasticicumulans acidivorans
Plasticicumulans lactativorans
Pleomorphobacterium xiamenense
Pleomorphomonas koreensis
Pleomorphomonas oryzae
Plesiocystis pacifica
Polaribacter dokdonensis
Polaromonas naphthalenivorans
Polyangiaceae_Species
Polyangium fumosum
Polycladomyces abyssicola
Polymorphobacter multimanifer
Polymorphobacter_Species
Polynucleobacter necessarius
Pontibacillus halophilus
Ponticaulis koreensis
Porphyrobacter colymbi
Porphyromonadaceae_Species
Porphyromonas asaccharolytica
Porphyromonas bennonis
Porphyromonas cangingivalis
Porphyromonas canoris
Porphyromonas catoniae
Porphyromonas crevioricanis
Porphyromonas endodontalis
Porphyromonas gingivalis
Porphyromonas gingivicanis
Porphyromonas levii
Porphyromonas somerae
Porphyromonas_Species_181
Porphyromonas_Species_2018
Portibacter lacus
Porticoccaceae_C1-B045_Species
Porticoccus hydrocarbonoclasticus
Porticoccus_Species
Povalibacter uvarum
Prauserella halophila
Prauserella marina
Prauserella rugosa
Prevotella albensis
Prevotella amnii
Prevotella baroniae
Prevotella bergensis
Prevotella bivia
Prevotella brevis
Prevotella buccae
Prevotella buccalis
Prevotella copri
Prevotella corporis
Prevotella dentalis
Prevotella dentasini
Prevotella denticola
Prevotella enoeca
Prevotella fusca
Prevotella genomosp. C2
Prevotella intermedia
Prevotella loescheii
Prevotella maculosa
Prevotella marshii
Prevotella melaninogenica
Prevotella micans
Prevotella multisaccharivorax
Prevotella nigrescens
Prevotella oralis
Prevotella oris
Prevotella oryzae
Prevotella oulorum
Prevotella pallens
Prevotella paludivivens
Prevotella pleuritidis
Prevotella ruminicola
Prevotella saccharolytica
Prevotella salivae
Prevotella shahii
Prevotella stercorea
Prevotella timonensis
Prevotella veroralis
Prevotella zoogleoformans
Prevotella_[Bacteroides]_Species_KA00344
Prevotella_Species
Prevotella_Species_152R-1a
Prevotella_Species_310-5
Prevotella_Species_E7_34
Prevotella_Species_FW035
Prevotella_Species_HUN102
Prevotella_Species_P2A_FAAD4
Prevotella_Species_RS2
Prevotellaceae UCG-003_[Bacteroides] uniformis
Prevotellaceae UCG-003_Species
Prevotellaceae UCG-004_Species
Prevotellaceae_Species
Prochlorococcus marinus
Prolixibacter bellariivorans
Prolixibacteraceae_Species
Promicromonospora flava
Promicromonospora iranensis
Propionibacteriaceae_Species
Propionibacterium acidifaciens
Propionibacterium acidipropionici
Propionibacterium acnes
Propionibacterium avidum
Propionibacterium cyclohexanicum
Propionibacterium freudenreichii
Propionibacterium granulosum
Propionibacterium jensenii
Propionibacterium thoenii
Propionicicella superfundia
Propioniciclava tarda
Propionicimonas paludicola
Propioniferax innocua
Propioniferax_Species
Propionispira arcuata
Propionispira paucivorans
Propionispira_Species
Propionispora vibrioides
Propionivibrio dicarboxylicus
Propionivibrio limicola
Propionivibrio_Species
Prosthecobacter dejongeii
Prosthecobacter fluviatilis
Prosthecobacter vanneervenii
Prosthecochloris aestuarii
Prosthecomicrobium hirschii
Proteiniborus ethanoligenes
Proteiniclasticum ruminis
Proteiniclasticum_Species
Proteiniphilum acetatigenes
Proteiniphilum_Species
Proteinivorax tanatarense
Proteocatella sphenisci
Proteocatella_Species
Proteus mirabilis
Proteus penneri
Proteus vulgaris
Providencia heimbachae
Providencia rettgeri
Pseudaminobacter salicylatoxidans
Pseudanabaena_Species
Pseudanabaena_Species_PCC 7403
Pseudarcicella _Species
Pseudarcicella hirudinis
Pseudarthrobacter oxydans
Pseudarthrobacter siccitolerans
Pseudenhygromyxa salsuginis
Pseudoalteromonas agarivorans
Pseudoalteromonas piscicida
Pseudoalteromonas prydzensis
Pseudoalteromonas tetraodonis
Pseudoalteromonas xiamenensis
Pseudobacteriovorax antillogorgiicola
Pseudobutyrivibrio ruminis
Pseudobutyrivibrio_Species
Pseudoclavibacter chungangensis
Pseudoclavibacter faecalis
Pseudoclavibacter helvolus
Pseudoclavibacter soli
Pseudoclavibacter_Species_CFCC 11306
Pseudoflavonifractor capillosus
Pseudofulvibacter geojedonensis
Pseudofulvimonas gallinarii
Pseudohaliea rubra
Pseudohongiella spirulinae
Pseudolabrys taiwanensis
Pseudomonas aeruginosa
Pseudomonas alcaliphila
Pseudomonas antarctica
Pseudomonas asplenii
Pseudomonas avellanae
Pseudomonas azotoformans
Pseudomonas baetica
Pseudomonas brenneri
Pseudomonas caeni
Pseudomonas cedrina
Pseudomonas chlororaphis
Pseudomonas corrugata
Pseudomonas extremorientalis
Pseudomonas flexibilis
Pseudomonas fluorescens
Pseudomonas formosensis
Pseudomonas fragi
Pseudomonas fulva
Pseudomonas gessardii
Pseudomonas koreensis
Pseudomonas libanensis
Pseudomonas lundensis
Pseudomonas lurida
Pseudomonas marginalis
Pseudomonas mendocina
Pseudomonas monteilii
Pseudomonas nitroreducens
Pseudomonas plecoglossicida
Pseudomonas poae
Pseudomonas pseudoalcaligenes
Pseudomonas psychrophila
Pseudomonas putida
Pseudomonas rhodesiae
Pseudomonas stutzeri
Pseudomonas synxantha
Pseudomonas syringae
Pseudomonas thermotolerans
Pseudomonas tolaasii
Pseudomonas umsongensis
Pseudomonas veronii
Pseudomonas_Species
Pseudomonas_Species_Cantas10
Pseudonocardia alni
Pseudonocardia benzenivorans
Pseudonocardia endophytica
Pseudonocardia hydrocarbonoxydans
Pseudonocardia kunmingensis
Pseudonocardia spinosa
Pseudonocardia yunnanensis
Pseudonocardiaceae_Species
Pseudopedobacter beijingensis
Pseudoramibacter alactolyticus
Pseudorhodobacter antarcticus
Pseudoscardovia radai
Pseudoscardovia suis
Pseudospirillum Species
Pseudothermotoga lettingae
Pseudovibrio denitrificans
Pseudoxanthobacter soli
Pseudoxanthomonas taiwanensis
Pseudoxanthomonas yeongjuensis
Psychrobacillus psychrodurans
Psychrobacter arcticus
Psychrobacter arenosus
Psychrobacter celer
Psychrobacter cibarius
Psychrobacter ciconiae
Psychrobacter faecalis
Psychrobacter namhaensis
Psychrobacter pacificensis
Psychrobacter phenylpyruvicus
Psychrobacter pulmonis
Psychrobacter sanguinis
Psychrobacter_Species
Psychroflexus gondwanensis
Psychroflexus halocasei
Psychroflexus salarius
Psychroflexus torquis
Psychroglaciecola arctica
Psychromonas hadalis
Psychromonas japonica
Psychroserpens mesophilus
Psychrosinus fermentans
Pusillimonas ginsengisoli
Pyramidobacter piscolens
Pyrinomonas methylaliphatogenes
Pyrobaculum neutrophilum
Quadrisphaera granulorum
Rahnella aquatilis
Ralstonia insidiosa
Ralstonia pickettii
Ramlibacter ginsenosidimutans
Ramlibacter_Species
Raoultella ornithinolytica
Raoultella planticola
Raoultella terrigena
Rarobacter incanus
Rathayibacter festucae
Rehaibacterium terrae
Reichenbachiella faecimaris
Reinekea aestuarii
Renibacterium salmoninarum
Reyranella graminifolii
Reyranella massiliensis
Reyranella_Species
Rheinheimera aquatica
Rheinheimera aquimaris
Rhizobacter fulvus
Rhizobiales_Species
Rhizobium aggregatum
Rhizobium endolithicum
Rhizobium nepotum
Rhizobium radiobacter
Rhizobium undicola
Rhizocola hellebori
Rhizomicrobium electricum
Rhizomicrobium palustre
Rhodanobacter glycinis
Rhodanobacter lindaniclasticus
Rhodanobacter_Species
Rhodobacter_Species
Rhodobacteraceae_Species
Rhodobiaceae_Species
Rhodobiaceae_Species_RM_In55-1
Rhodoblastus sphagnicola
Rhodocista pekingensis
Rhodococcus coprophilus
Rhodococcus corynebacterioides
Rhodococcus erythropolis
Rhodococcus fascians
Rhodococcus kroppenstedtii
Rhodococcus phenolicus
Rhodococcus qingshengii
Rhodococcus wratislaviensis
Rhodococcus_Species_A2-608
Rhodocyclaceae_Species
Rhodocyclus tenuis
Rhodocytophaga aerolata
Rhodoferax ferrireducens
Rhodoligotrophos appendicifer
Rhodoligotrophos jinshengii
Rhodoluna lacicola
Rhodomicrobium vannielii
Rhodopila globiformis
Rhodopirellula baltica
Rhodopirellula lusitana
Rhodopirellula rosea
Rhodopirellula_Species_K587
Rhodoplanes cryptolactis
Rhodoplanes piscinae
Rhodoplanes pokkaliisoli
Rhodoplanes roseus
Rhodoplanes serenus
Rhodoplanes_Species
Rhodospirillaceae_Species
Rhodospirillales_Species
Rhodospirillum molischianum
Rhodospirillum_Species_KYW360
Rhodothermus profundi
Rhodovarius lipocyclicus
Rhodovastum atsumiense
Rhodovibrio sodomensis
Rhodovulum kholense
Rhodovulum mangrovi
Rhodovulum strictum
Rhodovulum tesquicola
Rickettsia bellii
Rickettsia sibirica
Rickettsiales_Species
Rikenella microfusus
Rikenellaceae RC9 gut group_Species
Rikenellaceae_M2PB4-61_Species
Rikenellaceae_Species
Rikenellaceae_U29-B03_Species
Robertkochia marina
Robinsoniella peoriensis
Roholtiella_[Tolypothrix]_Species_PCC 7415
Romboutsia ilealis
Romboutsia lituseburensis
Roseburia hominis
Roseburia intestinalis
Roseburia inulinivorans
Roseburia_Species
Roseiarcus fermentans
Roseibacillus ishigakijimensis
Roseicyclus mahoneyensis
Roseiflexus castenholzii
Roseimicrobium gellanilyticum
Roseinatronobacter thiooxidans
Roseisalinus_Species_BH194
Roseivirga ehrenbergii
Roseivirga spongicola
Roseivivax marinus
Roseobacter litoralis
Roseobacter_Species
Roseococcus suduntuyensis
Roseococcus_Species_JNUS-15
Roseomonas aerophila
Roseomonas aquatica
Roseomonas ludipueritiae
Roseomonas mucosa
Roseomonas pecuniae
Roseomonas riguiloci
Roseomonas stagni
Roseomonas_Species 
Roseomonas_Species_K-20
Roseomonas_Species_M6-79
Roseomonas_Species_WW53
Roseospira marina
Roseovarius mucosus
Rothia dentocariosa ATCC 17931
Rothia endophytica
Rothia mucilaginosa ATCC 25296
Rothia terrae
Rs-D38 termite group_Species
Rs-K70_termite_group_Species
Ruania albidiflava
Rubellimicrobium aerolatum
Rubellimicrobium mesophilum
Rubellimicrobium roseum
Rubinisphaera brasiliensis
Rubricoccus marinus
Rubritalea marina
Rubritepida flocculans
Rubrivirga marina
Rubrobacter radiotolerans
Rubrobacter taiwanensis
Rubrobacter xylanophilus
Rudaea cellulosilytica
Ruminiclostridium cellobioparum
Ruminiclostridium cellulosi
Ruminiclostridium clariflavum
Ruminiclostridium hungatei
Ruminiclostridium josui
Ruminiclostridium leptum
Ruminiclostridium methylpentosum
Ruminiclostridium papyrosolvens
Ruminiclostridium sporosphaeroides
Ruminiclostridium stercorarium
Ruminiclostridium straminisolvens
Ruminiclostridium thermocellum
Ruminiclostridium viride
Ruminiclostridium_Species
Ruminobacter amylophilus
Ruminoclostridium siraeum
Ruminoclostridium_Species
Ruminococcaceae UCG-012_Species
Ruminococcaceae_Species
[Ruminococcus] gnavus
[Ruminococcus] gnavus group_Species
[Ruminococcus] lactaris
[Ruminococcus] torques group_Species
Ruminococcus albus
Ruminococcus callidus
Ruminococcus champanellensis
Ruminococcus flavefaciens
Ruminococcus_Species
Ruminofilibacter xylanolyticum
Rummeliibacillus pycnus
Runella limosa
Runella slithyformis
Sabulilitoribacter multivorans
Saccharibacteria_Species
Saccharicrinis carchari
Saccharicrinis fermentans
Saccharofermentans acetigenes
Saccharofermentans_Species
Saccharomonospora viridis
Saccharophagus degradans
Saccharopolyspora gloriosae
Saccharopolyspora hordei
Saccharopolyspora rectivirgula
Saccharopolyspora rosea
Saccharopolyspora taberi
Saccharospirillum impatiens
Saccharospirillum salsuginis
Saccharothrix longispora
Salana multivorans
Salegentibacter chungangensis
Salegentibacter echinorum
Salimesophilobacter vulgaris
Salinarimonas rosea
Salinibacillus xinjiangensis
Salinicoccus carnicancri
Salinicoccus halitifaciens
Salinicoccus halodurans
Salinicoccus jeotgali
Salinicoccus kunmingensis
Salinicoccus luteus
Salinicola halophilus
Salinimicrobium terrae
Salinimicrobium xinjiangense
Salinirepens amamiensis
Salinisphaera Species
Salinisphaeraceae_Species
Salinispira pacifica
Salinispirillum marinum
Salinithrix halophila
Salmonella enterica
Sandaracinobacter sibiricus
Sandaracinus amylolyticus
Sandarakinorhabdus limnophila
Sanguibacter inulinus
Sanguibacter keddieii
Sanguibacter marinus
Sanguibacter suarezii
Saprospira grandis
Sarcina ventriculi
Schlegelella aquatica
Schleiferia_Species
Schlesneria paludicola
Schwartzia succinivorans
Sciscionella marina
Sebaldella termitidis
Sedimentibacter hongkongensis
Sedimentibacter hydroxybenzoicus
Sedimentibacter saalensis
Sediminibacter furfurosus
Sediminibacterium goheungense
Sediminibacterium salmoneum
Sediminitomix flava
Segetibacter aerophilus
Segetibacter koreensis
Selenomonas bovis
Selenomonas flueggei
Selenomonas infelix
Selenomonas lacticifex
Selenomonas ruminantium
Selenomonas sputigena
Selenomonas_Spcies_014
Selenomonas_Species
Senegalimassilia anaerobia
Seohaeicola saemankumensis
Seohaeicola_Species_NF48
Serinicoccus marinus
Serratia fonticola
Serratia grimesii
Serratia liquefaciens
Serratia marcescens
Serratia nematodiphila
Serratia odorifera
Serratia proteamaculans
Serratia_Species
Sharpea azabuensis
Shewanella amazonensis
Shewanella indica
Shewanella xiamenensis
Shigella dysenteriae
Shigella flexneri
Shigella sonnei
Shigella_Species
Shimazuella kribbensis
Shimazuella_Species
Shinella zoogloeoides
Shuttleworthia_Species
Simiduia areninigrae
Simkania negevensis
Simplicispira psychrophila
Singulisphaera rosea
Sinibacillus soli
Sinibacillus thermocloacae
Sinomicrobium oceani
Sinorhizobium_Species_Sco-C02
Sinosporangium album
Siphonobacter aquaeclarae
Skermanella aerolata
Skermanella xinjiangensis
Slackia equolifaciens
Slackia exigua
Slackia faecicanis
Slackia heliotrinireducens
Slackia isoflavoniconvertens
Slackia piriformis
Smithella propionica
Sneathia amnii
Sneathia sanguinegens
Sneathia_Species
Sneathiella chungangensis
Sneathiella glossodoripedis
Snodgrassella alvi
Sodalis praecaptivus
Soehngenia saccharolytica
Soil_Crenarchaeotic_Group(SCG)_Species
Solibacteraceae_Species
Solimonas aquatica
Solirubrobacerales_Species
Solirubrobacter soli
Solitalea canadensis
Solitalea koreensis
Solitalea_Species
Solobacterium moorei
Solobacterium_Species
Spelaeicoccus albus
Sphaerisporangium melleum
Sphaerobacter thermophilus
Sphaerochaeta globosa
Sphaerochaeta globus
Sphaerochaeta multiformis
Sphaerochaeta pleomorpha
Sphaerotilus montanus
Sphingobacteriaceae_Species
Sphingobacteriales_PHOS-HE51_Species
Sphingobacteriales_Species
Sphingobacteriales_Species_OPS 17
Sphingobacteriia_Species
Sphingobacterium alimentarium
Sphingobacterium anhuiense
Sphingobacterium arenae
Sphingobacterium caeni
Sphingobacterium changzhouense
Sphingobacterium cladoniae
Sphingobacterium composti
Sphingobacterium daejeonense
Sphingobacterium faecium
Sphingobacterium gobiense
Sphingobacterium kitahiroshimense
Sphingobacterium lactis
Sphingobacterium mizutaii
Sphingobacterium multivorum
Sphingobacterium nematocida
Sphingobacterium paludis
Sphingobacterium paucimobilis
Sphingobacterium psychroaquaticum
Sphingobacterium shayense
Sphingobacterium spiritivorum
Sphingobacterium thalpophilum
Sphingobacterium thermophilum
Sphingobacterium_[Olivibacter] sitiensis
Sphingobacterium_Species_CC-YY411
Sphingobium chinhatense
Sphingobium chlorophenolicum
Sphingobium qiguonii
Sphingobium xanthum
Sphingobium xenophagum
Sphingomicrobium astaxanthinifaciens
Sphingomonadaceae_Species
Sphingomonas aerolata
Sphingomonas aurantiaca
Sphingomonas faeni
Sphingomonas ginsengisoli
Sphingomonas japonica
Sphingomonas jaspsi
Sphingomonas koreensis
Sphingomonas kyungheensis
Sphingomonas melonis
Sphingomonas oligophenolica
Sphingomonas paucimobilis
Sphingomonas phyllosphaerae
Sphingomonas polyaromaticivorans
Sphingomonas rubra
Sphingomonas sediminicola
Sphingomonas_Species_6P
Sphingopyxis bauzanensis
Sphingopyxis contaminans
Sphingopyxis soli
Sphingopyxis terrae
Sphingorhabdus marina
Sphingorhabdus rigui
Sphingorhabdus_Species_KMM 9574
Spirochaeta africana
Spirochaeta alkalica
Spirochaeta asiatica
Spirochaeta aurantia
Spirochaeta bajacaliforniensis
Spirochaeta coccoides
Spirochaeta isovalerica
Spirochaeta perfilievii
Spirochaeta_Species
Spirochaeta_Species_MWH-HuW24
Spirochaetaceae_Species
Spiroplasma alleghenense
Spiroplasma chinense
Spiroplasma chrysopicola
Spiroplasma leptinotarsae
Spiroplasma mirum
Spiroplasma turonicum
Spirosoma linguale
Spongiibacter marinus
Spongiibacter tropicus
Spongiimonas flava
Sporacetigenium mesophilum
Sporanaerobacter acetigenes
Sporichthya polymorpha
Sporichthya_Species
Sporichthyaceae_Species
Sporobacillus racemilacticus
Sporobacter termitidis
Sporobacter_Species
Sporobacterium olearium
Sporocytophaga myxococcoides
Sporolactobacillus laevolacticus
Sporolituus thermophilus
Sporomusa acidovorans
Sporomusa ovata
Sporomusa sphaeroides
Sporomusa termitida
Sporosalibacterium faouarense
Sporosarcina newyorkensis
Sporosarcina pasteurii
Sporosarcina siberiensis
Sporosarcina_Species
Sporosarcina_Species_1111S-42
Sporotomaculum hydroxybenzoicum
Sporotomaculum syntrophicum
Stackebrandtia albiflava
Stackebrandtia nassauensis
Staphylococcus agnetis
Staphylococcus arlettae
Staphylococcus aureus
Staphylococcus auricularis
Staphylococcus capitis
Staphylococcus caprae
Staphylococcus carnosus
Staphylococcus chromogenes
Staphylococcus cohnii
Staphylococcus condimenti
Staphylococcus devriesei
Staphylococcus epidermidis
Staphylococcus equorum
Staphylococcus fleurettii
Staphylococcus gallinarum
Staphylococcus haemolyticus
Staphylococcus hominis
Staphylococcus hyicus
Staphylococcus intermedius
Staphylococcus lentus
Staphylococcus lugdunensis
Staphylococcus pasteuri
Staphylococcus piscifermentans
Staphylococcus saprophyticus
Staphylococcus sciuri
Staphylococcus simulans
Staphylococcus succinus
Staphylococcus vitulinus
Staphylococcus warneri
Staphylococcus xylosus
Staphylococcus_Species_SL9
Staphylothermus marinus
Stella humosa
Stella vacuolata
Stenotrophomonas acidaminiphila
Stenotrophomonas koreensis
Stenotrophomonas maltophilia
Stenotrophomonas rhizophila
Stenotrophomonas terrae
Stenotrophomonas_Species
Steroidobacter agariperforans
Steroidobacter denitrificans
Steroidobacter_Species_ZUMI 37
Sterolibacterium denitrificans
Stigmatella aurantiaca
Stigmatella erecta
Stigmatella_Species
Stomatobaculum longum
Stoquefichus massiliensis
Streptacidiphilus hamsterleyensis
Streptoalloteichus tenebrarius
Streptobacillus hongkongensis
Streptobacillus moniliformis
Streptococcus agalactiae
Streptococcus alactolyticus
Streptococcus anginosus
Streptococcus cameli
Streptococcus canis
Streptococcus castoreus
Streptococcus constellatus
Streptococcus cristatus
Streptococcus cuniculi
Streptococcus dysgalactiae
Streptococcus equi
Streptococcus equinus
Streptococcus ferus
Streptococcus gallolyticus
Streptococcus gordonii
Streptococcus infantarius
Streptococcus iniae
Streptococcus lactarius
Streptococcus lutetiensis
Streptococcus milleri
Streptococcus minor
Streptococcus mitis
Streptococcus moroccensis
Streptococcus mutans
Streptococcus orisasini
Streptococcus parasanguinis
Streptococcus parauberis
Streptococcus peroris
Streptococcus pluranimalium
Streptococcus pneumoniae
Streptococcus porcinus
Streptococcus pseudoporcinus
Streptococcus pyogenes
Streptococcus rifensis
Streptococcus salivarius
Streptococcus sanguinis
Streptococcus sobrinus
Streptococcus suis
Streptococcus tangierensis
Streptococcus thermophilus
Streptococcus uberis
Streptococcus vestibularis
Streptomyces aidingensis
Streptomyces badius
Streptomyces coeruleorubidus
Streptomyces geldanamycininus
Streptomyces pactum
Streptomyces phaeochromogenes
Streptomyces phaeofaciens
Streptomyces seranimatus
Streptomyces sulphureus
Streptomyces thermovulgaris
Streptomyces vitaminophilus
Streptomyces_Species_old-30-2-1
Streptomyces_Species_P1403U
Streptomyces_Species_S2704
Streptosporangiales_Species
Streptosporangium vulgare
Subsaxibacter broadyi
Subsaxibacter_Species
Succinatimonas hippei
Succiniclasticum ruminis
Succinimonas amylolytica
Succinispira mobilis
Succinivibrio dextrinosolvens
Sulfolobales_Species
Sulfolobus acidocaldarius
Sulfuricella denitrificans
Sulfuricurvum kujiense
Sulfuriferula multivorans
Sulfuriferula plumbophila
Sulfurimonas denitrificans
Sulfurimonas paralvinellae
Sulfuritalea hydrogenivorans
Sulfuritalea_Species
Sulfurospirillum alkalitolerans
Sulfurospirillum arcachonense
Sulfurospirillum deleyianum
Sulfurospirillum halorespirans
Sulfurovum aggregans
Sulfurovum lithotrophicum
Sunxiuqinia elliptica
Sunxiuqinia faeciviva
Sutterella parvirubra
Sutterella stercoricanis
Sutterella wadsworthensis
Suttonella indologenes
Symbiobacterium terraclitae
Synechococcus elongatus
Synechococcus_Species
Synergistes jonesii
Syntrophaceticus schinkii
Syntrophobacter fumaroxidans
Syntrophobacter pfennigii
Syntrophobacter sulfatireducens
Syntrophobacter wolinii
Syntrophobacter_Species
Syntrophobotulus glycolicus
Syntrophococcus sucromutans
Syntrophomonadaceae_Species
Syntrophomonas bryantii
Syntrophomonas cellicola
Syntrophomonas curvata
Syntrophomonas palmitatica
Syntrophomonas wolfei
Syntrophomonas zehnderi
Syntrophomonas_Species_TB-6
Syntrophorhabdaceae_Species
Syntrophorhabdus aromaticivorans
Syntrophothermus_Species
Syntrophus aciditrophicus
Tabrizicola aquatica
Tahibacter aquaticus
Taibaiella chishuiensis
Taibaiella koreensis
Taibaiella smilacinae
Tangfeifania diversioriginum
Tannerella forsythia
Taonella mepensis
Tateyamaria omphalii
Tatumella ptyseos
Telluria chitinolytica
Telmatobacter bradus
Telmatocola sphagniphila
Telmatospirillum siberiense
Tenacibaculum aiptasiae
Tenacibaculum amylolyticum
Tenacibaculum geojense
Tenacibaculum litopenaei
Tenacibaculum_[Flavobacterium]_Species_JS-1
Tenacibaculum_[Flexibacter]_Species
Tenericutes_Species
Tepidamorphus gemmatus
Tepidibacter mesophilus
Tepidimicrobium ferriphilum
Tepidimicrobium ultunense
Tepidimicrobium xylanilyticum
Tepidimicrobium_[Clostridium] ultunense
Tepidimicrobium_Species
Tepidimonas fonticaldi
Tepidiphilus succinatimandens
Tepidisphaera mucosa
Terasakiella pusilla
Terribacillus aidingensis
Terriglobus aquaticus
Terriglobus saanensis
Terrimonas ferruginea
Terrimonas lutea
Terrimonas pekingensis
Terrimonas rubra
Terrimonas_Species_YJ03
Terrisporobacter mayombei
Tessaracoccus bendigoensis
Tessaracoccus flavescens
Tessaracoccus lapidicaptus
Tessaracoccus lubricantis
Tetragenococcus halophilus
Tetragenococcus muriaticus
Tetrasphaera elongata
Thalassobaculum litoreum
Thalassolituus marinus
Thalassolituus oleivorans
Thalassospira povalilytica
Thalassospira_Species
Thauera phenylacetica
Thaumarcaeota_D-F10_Species
Thaumarcaeota_SAGMCG-1_Species
Thaumarcaeota_SCG_Species
Thaumarcaeota_Species
Thermacetogenium phaeum
Thermaerobacter marianensis
Thermanaeromonas toyohensis
Thermasporomyces composti
Thermicanus aegyptius
Thermincola carboxydiphila
Thermincola_Species
Thermoactinomyces daqus
Thermoactinomyces sanguinis
Thermoactinomyces vulgaris
Thermoanaerobacter thermocopriae
Thermoanaerobacter wiegelii
Thermoanaerobacteraceae_Species
Thermoanaerobacterales_SRB2_Species
Thermoanaerobacterium thermosaccharolyticum
Thermoanaerobaculum aquaticum
Thermobacillus composti
Thermobacillus_Species
Thermobacillus_Species_PML14
Thermobacillus_Species_YonhaC149
Thermobifida fusca
Thermobifida halotolerans
Thermodesulfatator atlanticus
Thermodesulfovibrio aggregans
Thermodesulfovibrio hydrogeniphilus
Thermodesulfovibrio islandicus
Thermofilum pendens
Thermoflavimicrobium dichotomicum
Thermoflexus hugenholtzii
Thermogutta hypogea
Thermogutta terrifontis
Thermogymnomonas acidicola
Thermoleophilum album
Thermolithobacter carboxydivorans
Thermomarinilinea lacunifontana
Thermomicrobia_JG30-KF-CM45_Species
Thermomicrobium carboxidum
Thermomonas carbonis
Thermomonospora chromogena
Thermophagus xiamenensis
Thermophilales_Species
Thermosporothrix hazakensis
Thermosulfurimonas dismutans
Thermosyntropha tengcongensis
Thermotalea metallivorans
Thermotoga caldifontis
Thermotogae_Species
Thermotunica guangxiensis
Thermovenabulum ferriorganovorum
Thermovirga lienii
Thermus scotoductus
Thioalbus denitrificans
Thioalkalispira microaerophila
Thioalkalispiraceae_Species
Thioalkalivibrio denitrificans
Thioalkalivibrio paradoxus
Thioalkalivibrio versutus
Thiobaca trueperi
Thiobacillus aquaesulis
Thiobacillus thioparus
Thiobacillus_Species_ML2-16
Thiobacimonas profunda
Thiobacter subterraneus
Thiocapsa rosea
Thioclava_Species
Thiococcus pfennigii
Thiococcus_Species
Thiofaba tepidiphila
Thiohalocapsa marina
Thiohalomonas denitrificans
Thiohalomonas nitratireducens
Thiohalophilus thiocyanatoxydans
Thiolamprovum pedioforme
Thiolamprovum_Species
Thiomonas arsenitoxydans
Thiophaeococcus fuscus
Thioprofundum hispidum
Thioprofundum lithotrophica
Thioprofundum_Species
Thiopseudomonas denitrificans
Thiorhodospira sibirica
Thiothrix defluvii
Thiothrix eikelboomii
Thiothrix nivea
Tindallia texcoconensis
Tissierella creatinini
Tissierella creatinophila
Tissierella praeacuta
Tistlia consotensis
Tistrella mobilis
Tomitella biformata
Tomitella cavernea
Tranquillimonas alkanivorans
Treponema amylovorum
Treponema azotonutricium
Treponema berlinense
Treponema brennaborense
Treponema bryantii
Treponema caldarium
Treponema denticola
Treponema lecithinolyticum
Treponema maltophilum
Treponema medium
Treponema parvum
Treponema pectinovorum
Treponema pedis
Treponema phagedenis
Treponema porcinum
Treponema primitia
Treponema refringens
Treponema socranskii
Treponema species
Treponema stenostreptum
Treponema succinifaciens
Treponema zuelzerae
Treponema_Species
Treponema_Species_249
Treponema_Species_3:G:BB003
Treponema_Species_5:22:BH022
Treponema_Species_OMZ 839
Treponema_Species_oral taxon 270
Treponema_Species_PT1
Treponema_Species_PT18
Treponema_Species_SPIT5
Trichococcus collinsii
Trichococcus pasteurii
Trichococcus_Species
Trichococcus_Species_SVI8
Trichodesmium erythraeum
Tropicibacter phthalicicus
Tropicimonas aquimaris
Truepera radiovictrix
Trueperella bialowiezensis
Trueperella pyogenes
Tsukamurella tyrosinosolvens
Tumebacillus ginsengisoli
Tumebacillus permanentifrigoris
Turicella otitidis
Turicibacter sanguinis
Turneriella parva
Tychonema bourrellyi
Tyzzerella colinum
Tyzzerella lactatifermentans
Tyzzerella neopropionicum
Tyzzerella nexilis
Tyzzerella propionicum
Tyzzerella_Species
Uhrbacteria_Species
Uliginosibacterium_Species_6RO2
Ulvibacter antarcticus
Ulvibacter litoralis
Undibacterium macrobrachii
Undibacterium oligocarboniphilum
Undibacterium parvum
Undibacterium seohonense
Undibacterium terreum
Ureaplasma diversum
Ureibacillus suwonensis
Ureibacillus thermosphaericus
vadinBC27 wastewater-sludge group_Species
Vagococcus carniphilus
Vagococcus fessus
Vagococcus fluvialis
Vagococcus lutrae
Vagococcus penaei
Vagococcus salmoninarum
Vallitalea guaymasensis
Vallitalea pronyensis
Vallitalea_Species
Vampirovibrio chlorellavorus
Varibaculum cambriense
Variibacter gotjawalensis
Variovorax ginsengisoli
Variovorax paradoxus
Variovorax_Species_DC2a-29
Veillonella magna
Veillonella parvula
Veillonella ratti
Veillonella_Species
Veillonellaceae_Species
Verrucomicrobia_Species
Verrucomicrobia_WCHB1-41_Species
Verticia sediminum
Verticia_Species_SAP706.3
Vibrio artabrorum
Vibrio casei
Vibrio cholerae
Vibrio harveyi
Vibrio ichthyoenteri
Vibrio litoralis
Vibrio marisflavi
Vibrio mimicus
Vibrio mytili
Vibrio parahaemolyticus
Vibrio vulnificus
Vibrionimonas magnilacihabitans
Victivallis vadensis
Victivallis_Species
Virgibacillus halophilus
Virgibacillus halotolerans
Virgibacillus proomii
Virgibacillus subterraneus
Virgisporangium aurantiacum
Viridibacillus arenosi
Vitellibacter aestuarii
Vitellibacter echinoideorum
Vitellibacter vladivostokensis
Vitellibacter_Species
Vitreoscilla stercoraria
Vogesella perlucida
Vulcanibacillus modesticaldus
Vulcaniibacterium thermophilum
Vulgatibacter incomptus
Wandonia haliotis
WCHB1-60_Species
Weeksella virosa
Weissella cibaria
Weissella fabalis
Weissella halotolerans
Weissella hellenica
Weissella koreensis
Weissella oryzae
Weissella paramesenteroides
Weissella soli
Weissella thailandensis
Weissella viridescens
Weissella_Species_TN618
Williamsia faeni
Williamsia phyllosphaerae
Winogradskyella lutea
Winogradskyella pulchriflava
Winogradskyella_Species
Woesearchaeota_[DHVEG-6]_GW2011_AR13_Species
Woesearchaeota_[DHVEG-6]_Species
Wolbachia_Species
Xanthobacter autotrophicus
Xanthomonadales_Species
Xanthomonas axonopodis
Xanthomonas campestris
Xanthomonas_Species
Xenophilus aerolatus
Xenorhabdus budapestensis
Yaniella halotolerans
Yeosuana aromativorans
Yersinia enterocolitica
Yersinia frederiksenii
Yersinia kristensenii
Yersinia massiliensis
Yersinia rohdei
Yersinia_Species
Youngiibacter multivorans
Zavarzinella formosa
Zhongshania antarctica
Zoogloea caeni
Zymophilus paucivorans
